# Supplementary material for: CRISPR/Cas9-Mediated pds Knockout in Potato Reveals Network-Level Transcriptomic Reorganization Beyond Pigment Loss
Source: Plants (Basel). 2025 Dec 28;15(1):96. doi: 10.3390/plants15010096 (PMC12787435; doi:10.3390/plants15010096)
Supplement: Supplementary file 1 [file plants-15-00096-s001.zip]

Archive with 14 entries (14 files):
- FigureS6m.tif
- __MACOSX/._FigureS6m.tif
- Supplementary Tables.xlsx
- __MACOSX/._Supplementary Tables.xlsx
- FigureS5m.tif
- __MACOSX/._FigureS5m.tif
- FigureS4m.tif
- __MACOSX/._FigureS4m.tif
- FigureS3m.tif
- __MACOSX/._FigureS3m.tif
- FigureS2m.tif
- __MACOSX/._FigureS2m.tif
- FigureS1m.tif
- __MACOSX/._FigureS1m.tif
