# Supplementary material for: CRISPR/Cas9-Mediated pds Knockout in Potato Reveals Network-Level Transcriptomic Reorganization Beyond Pigment Loss
Source: Plants (Basel). 2025 Dec 28;15(1):96. doi: 10.3390/plants15010096 (PMC12787435; doi:10.3390/plants15010096)
Supplement: Supplementary file 1 [file plants-15-00096-s001.zip › Supplementary Tables.xlsx]

## Sheet: TableS1
Supplementary Table S1. Primers used in this study.
Primer name	Primer sequences (5’-3’)
cas9-8964-F	TAGAGTCGAAGTAGTGATTGTCACAAACCGATACTACTGG
cas9-8964-R	GCTATTTCTAGCTCTAAAACCCAGTAGTATCGGTTTGTGA
2300CAS-F	GTAAAACGACGGCCAGTGCC
2300CAS-R	CAATTTGTGAAATATCCCGGGG
8964-JC-R	CCAGTAGTATCGGTTTGTGAC
8964-F	TGACTCGATGTGTTCAACAATG
8964-R	CATCCTCTTGCAGCGTAATG
PDStec1-F	AGGTTTGGGTGGTTTGTC
PDStec1-R	AGAAGGCTGTGATTGGTC
Note: sequences highlighted in red are homologous to the vector.

## Sheet: TableS2
Supplementary Table S2. High-confidence off-target candidates filtered by mismatch number, PAM type, CFD score, and genomic location.
Rank	Chromosome	Start	End	Strand	Protospacer (20 nt)	PAM	Off-target sequence (with PAM)	Mismatch count	Mismatch positions (protospacer 1–20)	CFD score	Other score	Functional annotation (gene name/description)
7	NW_006239043.1	1493276	1493298	+	AAAACTCCATTTAAAGGAGCGGG	TGG	AAAACTCCATTTAAAGGATCTGG	1	..................*.	0.666667	31.5	exon:XM_006350187.2
21	NW_006239107.1	60498	60520	-	CTTATGTTGAAGCTCAAGACGGG	TGG	CTTGTGTGGAAGCTCAAGACTGG	2	...*...*............	0.458333	6.01266	exon:XM_006354671.2
25	NC_008096.2	115770	115792	+	CAGGATTATGAGTTACTTGTTGG	TGG	CAGGATTATTAGTTACTCGTTGG	2	.........*.......*..	0.348214	1.36103	exon:YP_635688.1
30	NW_006238934.1	237205	237227	-	GTTATTGCTGGTGCAGGTTTGGG	TGG	GTTATTGTTGTTGCAGGTTTTGG	2	.......*..*.........	0.336538	3.1762	exon:XM_006338870.2
108	NW_006239052.1	1067878	1067900	+	GAGAAAGTCAAATTTGCAATTGG	TGG	AAGAAAATTAAATTTGCAATTGG	3	*.....*.*...........	0.7875	1.11518	exon:XM_015310174.1
109	NW_006239052.1	1106419	1106441	+	GAGAAAGTCAAATTTGCAATTGG	TGG	AAGAAAATTAAATTTGCAATTGG	3	*.....*.*...........	0.7875	1.11518	exon:LOC102582202
117	NW_006238996.1	1831386	1831408	-	GACTCGATGTGTTCAACAATCGG	TGG	AATTCAATGTGTTCAACAATTGG	3	*.*..*..............	0.61875	1.48158	exon:XM_015307967.1/XM_015307966.1/XM_015307965.1/XM_015307963.1/XM_015307962.1/XM_015307964.1
138	NW_006239194.1	389313	389335	-	GGAAAGATGATGATGGAGATTGG	GGG	GAAAAGATGGTGATGAAGATGGG	3	.*.......*.....*....	0.470085	0.499142	exon:XM_006358234.2
145	NW_006239019.1	1364627	1364649	+	CTGGTTTGCATATATTCTTTGGG	TGG	CTAGTTGACATATATTCTTTTGG	3	..*...**............	0.441176	1.67259	exon:XM_006347736.2
150	NW_006239238.1	534175	534197	-	TTAACTGTATTGTCTAGCTCTGG	AGG	TCAACTATAGTGTCTAGCTCAGG	3	.*....*..*..........	0.428571	1.68099	exon:XM_015314682.1/XM_015314684.1/XM_015314683.1
151	NW_006238930.1	1405907	1405929	-	CTGGTTTGCATATATTCTTTGGG	TGG	TTGGTTTGCATATATAATTTTGG	3	*..............**...	0.424242	0.221901	exon:XR_001472929.1/XR_001472927.1/XR_001472926.1/XR_001472924.1/XR_001472922.1/XR_001472917.1/XR_001472915.1/XR_001472914.1/XR_001472912.1/XR_001472911.1/XR_001472910.1/XR_001472909.1/XR_001472906.1/XR_001472904.1/XR_001472903.1/XR_001472899.1/XR_001472891.1/XR_001472890.1/XR_001472888.1/XR_001472887.1/XR_001472885.1/XR_001472883.1/XR_001472916.1/XR_001472913.1/XR_001472925.1/XR_001472919.1/XR_0…
169	NW_006239031.1	826002	826024	-	CAAAAGTTGGAGAAGTTAGTCGG	AGG	AAAAACTTGGAGAAGTTAGAAGG	3	*....*.............*	0.383523	0.934389	exon:XM_006349280.2
173	NW_006239017.1	1796461	1796483	+	CTAAATTCTCCTGGCTTGCTTGG	CGG	CCAACATCTCCTGGCTTGCTCGG	3	.*..**..............	0.371429	1.46807	exon:XM_006347395.2/XM_006347394.2
178	NW_006239503.1	46568	46590	-	CTGGAGGCAAGGGATGTTCTAGG	TGG	ATGGAGGCAATGAATGTTCTTGG	3	*.........*.*.......	0.35503	0.638641	exon:XM_006365805.2
187	NW_006239206.1	110390	110412	+	GAAGATTGGTTAAGGACTTGGGG	AGG	GAGGATTGGTAAAAGACTTGAGG	3	..*.......*..*......	0.34375	0.2358	exon:XM_006358782.2
188	NW_006239264.1	303922	303944	+	TCTTATGTTGAAGCTCAAGACGG	TGG	CCTTATGTTGAAGCTAAGGATGG	3	*..............*.*..	0.342857	0.116672	exon:XM_006361047.2
196	NW_006239076.1	349575	349597	-	TAAGCATTTCATTGTTCTTTAGG	TGG	TAAGCAATTTCTTGTTCTTTTGG	3	......*..**.........	0.329412	0.847159	exon:XR_001474116.1/XR_001474115.1/XR_001474113.1/XR_001474114.1
201	NW_006239000.1	1204685	1204707	-	AGAACAATGAAATGCTTACATGG	TGG	AAGAGAATGAAATGCTTACATGG	3	.**.*...............	0.310256	2.33883	exon:XM_015308163.1/XM_015308162.1
204	NW_006238946.1	1394490	1394512	-	TCAAAAATGGCCTTTTTAGATGG	GGG	TCAAAATTGAACTTTTTAGAGGG	3	......*..**.........	0.30625	0.847159	exon:XM_006340678.2
214	NW_006238947.1	2211639	2211661	+	AAAACTCCATTTAAAGGAGCGGG	TGG	AAGACACCATTTAAAGGTGCTGG	3	..*..*...........*..	0.264815	0.37974	exon:XM_006341083.2
217	NW_006239229.1	681202	681224	+	GTTATTGCTGGTGCAGGTTTGGG	AGG	GTTGTTGCTGCTGCAGATTTAGG	3	...*......*.....*...	0.25	0.653756	exon:XM_006359727.2
223	NW_006239000.1	662953	662975	+	TGCATTGAACAGGTTTCTTCAGG	TGG	TTCATTGATCAGGATTCTTCTGG	3	.*......*....*......	0.236364	0.270695	exon:XM_015308144.1/XM_015308143.1/XM_006346176.2
226	NW_006239238.1	23330	23352	-	GAGATTGTTATTGCTGGTGCAGG	TGG	GATGTTGTTATTGTTGGTGCTGG	3	..**.........*......	0.229167	0.424865	exon:XM_006360022.2
240	NW_006239019.1	755577	755599	+	GCTGCATGGAAAGATGATGATGG	GGG	GCTGAATCGAAAGATGATGTGGG	3	....*..*...........*	0.210989	1.35436	exon:XM_006347670.2
244	NW_006238999.1	701896	701918	+	AAAGATAAGCTGAACTACCTTGG	TGG	AAATATAAAATGAACTACCTTGG	3	...*....**..........	0.202597	1.43131	exon:XR_001473261.1/XR_001473260.1/XM_006345764.2

## Sheet: TableS3
Supplementary Table S3. Summary of genotyping and albino phenotype classification across CRISPR/Cas9-edited potato lines targeting PDS.
Sample ID	Main Indel Types (Top3)	Main Indel Types (bp)	Frequency (%)	WT Allele (%)	Frameshift (%)	Substitution (bp)	Genotype Class	Albino Level	Phenotype
DM1-1	+0 (65.6%); -4 (16.1%); -7 (5.4%)	0	65.6	77.9	22.1	6	subst	1	Chimera
DM1-2	-1 (19.4%); -6 (7.8%); +0 (7.1%)	-1	19.4	54.5	45.5	/	frameshift	0	Green
DM1-3	-9 (93.8%); -7 (0.6%); -10 (0.0%)	-9	93.8	5.7	94.3	/	in-frame	0	Green
DM1-4	+0 (96.4%)	0	96.4	100	0	0	subst	0	Green
DM1-5	+0 (94.7%)	0	94.7	100	0	0	subst	0	Green
DM1-7	-9 (61.1%); -4 (10.5%); +0 (5.1%)	-9	61.1	41.3	58.7	/	in-frame	0	Green
DM1-8	+0 (94.8%)	0	94.8	100	0	0	subst	0	Green
DM1-12	-3 (32.1%), -1(12.1%), -5 (7.4%)	-3	32.1	53.8	46.2	/	in-frame	0	Green
DM1-14	-2 (18.7%); -6 (8.5%); +0 (6.7%)	-2	18.7	46.4	53.6	/	frameshift	0	Green
DM1-15	+0 (95.0%)	0	95	100	0	0	subst	0	Green
DM1-16	+0 (95.5%), -7 (0.6%), -1 (0.5%)	0	95.5	98.4	1.6	1	subst	0	Green
DM1-17	-3 (48.6%); +1 (16.0%); -2 (9.5%)	-3	48.6	25.9	74.1	/	in-frame	0	Green
DM1-18	-7 (67.6%), -5 (25.0%), -10 (0.0%)	-7	92.6	7.4	92.6	/	frameshift	1	Chimera
DM1-19	-9 (74.0%); -1 (13.3%); -8 (2.0%)	-9	74	9.1	90.9	/	in-frame	0	Green
DM1-20	-10 (4.9%); -8 (3.7%); -9 (2.0%)	-10	4.9	78.4	21.6	/	frameshift	0	Green
Note: Representative images of phenotypic classes defined by albino level scoring (0–2).

## Sheet: TableS4
Supplementary Table S4. Summary of sequencing data quality metrics from high-throughput transcriptome analysis.
Samples	Clean reads	Clean bases	GC Content	%≥Q30
StCK-rep1	23500812	7023385975	0.425	0.9666
StCK-rep2	22279267	6642425568	0.4333	0.9797
StCK-rep3	22752306	6788027114	0.4267	0.9673
StUnchanged-rep1	20939331	6269830245	0.4191	0.95
StUnchanged-rep2	20355111	6090457427	0.4197	0.9514
StUnchanged-rep3	23992932	7182895125	0.4191	0.9437
StAlbino-rep1	21956576	6566327124	0.4308	0.9565
StAlbino-rep2	22152228	6629708077	0.4295	0.9593
StAlbino-rep3	19988444	5981442010	0.4304	0.9551

## Sheet: TableS5
Supplementary Table S5. Summary of sequencing read alignment statistics against the selected potato reference genome.
Sample	Total Reads	Mapped Reads	Uniq Mapped Reads	Multiple Map Reads	Reads Map to '+'	Reads Map to '-'
StCK-rep1	47001624	40,732,100 (86.66%)	38,058,991 (80.97%)	2,673,109 (5.69%)	23,444,774 (49.88%)	23,367,384 (49.72%)
StCK-rep2	44558534	38,880,531 (87.26%)	34,450,936 (77.32%)	4,429,595 (9.94%)	25,283,717 (56.74%)	25,119,942 (56.38%)
StCK-rep3	45504612	39,562,227 (86.94%)	36,884,056 (81.06%)	2,678,171 (5.89%)	22,893,901 (50.31%)	22,810,342 (50.13%)
StUnchanged-rep1	41878662	36,083,311 (86.16%)	34,889,841 (83.31%)	1,193,470 (2.85%)	18,887,192 (45.10%)	18,848,854 (45.01%)
StUnchanged-rep2	40710222	34,832,651 (85.56%)	33,665,649 (82.70%)	1,167,002 (2.87%)	18,265,324 (44.87%)	18,232,863 (44.79%)
StUnchanged-rep3	47985864	40,829,555 (85.09%)	39,431,711 (82.17%)	1,397,844 (2.91%)	21,437,849 (44.68%)	21,394,197 (44.58%)
StAlbino-rep1	43913152	38,948,916 (88.70%)	37,229,277 (84.78%)	1,719,639 (3.92%)	21,054,422 (47.95%)	21,021,203 (47.87%)
StAlbino-rep2	44304456	38,199,611 (86.22%)	36,717,186 (82.87%)	1,482,425 (3.35%)	20,314,329 (45.85%)	20,278,476 (45.77%)
StAlbino-rep3	39976888	35,378,483 (88.50%)	33,597,956 (84.04%)	1,780,527 (4.45%)	19,483,629 (48.74%)	19,436,726 (48.62%)

## Sheet: TableS6
Supplementary Table S6. Results of gene structure optimization in the reference genome.
#GeneID	Locus	Strand	Site	OriginalRegion	OptimizeRegion
DM8sca101G00040	Contig101:59958-61656	+	3'	61438-61438	61438-61656
DM8sca101G00180	Contig101:155603-156372	-	5'	156312-156312	156312-156372
DM8sca102G00060	Contig102:46043-67779	+	5'	46065-46065	46043-46065
DM8sca102G00180	Contig102:140722-144194	+	3'	144119-144119	144119-144194
DM8sca106G00050	Contig106:36573-37566	-	5'	37521-37521	37521-37566
DM8sca110G00100	Contig110:86209-88375	+	3'	88355-88355	88355-88375
DM8sca110G00120	Contig110:105753-107346	+	3'	107233-107233	107233-107346
DM8sca110G00180	Contig110:147963-164836	+	3'	164687-164687	164687-164836
DM8sca110G00190	Contig110:166218-167734	-	5'	167528-167528	167528-167734
DM8sca112G00030	Contig112:122808-125932	+	3'	125824-125824	125824-125932
DM8sca114G00040	Contig114:26782-30088	+	3'	29968-29968	29968-30088
DM8sca114G00060	Contig114:46557-47823	+	3'	47816-47816	47816-47823
DM8sca114G00130	Contig114:103036-104429	+	3'	104376-104376	104376-104429
DM8sca115G00130	Contig115:125696-128384	-	5'	128274-128274	128274-128384
DM8sca115G00170	Contig115:152970-154344	+	3'	154198-154198	154198-154344
DM8sca116G00020	Contig116:11423-16922	+	3'	16689-16689	16689-16922
DM8sca116G00060	Contig116:34613-38664	+	3'	38485-38485	38485-38664
DM8sca116G00090	Contig116:57101-62858	+	3'	62423-62423	62423-62858
DM8sca116G00100	Contig116:65870-68626	+	3'	68338-68338	68338-68626
DM8sca116G00230	Contig116:142514-161001	-	3'	143535-143535	142514-143535
DM8sca116G00240	Contig116:161032-166693	-	5'	166554-166554	166554-166693
DM8sca117G00070	Contig117:64644-65438	+	3'	65387-65387	65387-65438
DM8sca117G00090	Contig117:112894-115693	+	3'	115624-115624	115624-115693
DM8sca131G00010	Contig131:8346-10655	-	5'	8724-8724	8724-10655
DM8sca131G00080	Contig131:87825-90222	+	3'	90016-90016	90016-90222
DM8sca131G00120	Contig131:104457-105831	-	5'	105796-105796	105796-105831
DM8sca131G00150	Contig131:130306-130967	+	3'	130927-130927	130927-130967
DM8sca133G00010	Contig133:28753-30404	-	5'	30280-30280	30280-30404
DM8sca135G00120	Contig135:75386-76483	-	5'	76432-76432	76432-76483
DM8sca135G00130	Contig135:78014-80523	-	5'	80353-80353	80353-80523
DM8sca135G00140	Contig135:84277-86560	+	3'	86461-86461	86461-86560
DM8sca135G00150	Contig135:87031-95346	-	5'	95214-95214	95214-95346
DM8sca135G00180	Contig135:112259-119511	+	3'	119450-119450	119450-119511
DM8sca136G00070	Contig136:112490-115363	-	5'	114932-114932	114932-115363
DM8sca141G00030	Contig141:95657-99268	+	3'	98915-98915	98915-99268
DM8sca141G00040	Contig141:99778-105037	-	5'	104664-104664	104664-105037
DM8sca23G00010	Contig23:221741-227136	-	5'	226948-226948	226948-227136
DM8sca23G00020	Contig23:246732-250393	+	3'	250355-250355	250355-250393
DM8sca34G00090	Contig34:176898-177726	+	3'	177678-177678	177678-177726
DM8sca34G00150	Contig34:224468-226324	-	5'	225701-225701	225701-226324
DM8sca36G00060	Contig36:65125-72792	+	3'	72528-72528	72528-72792
DM8sca36G00160	Contig36:155165-160453	-	5'	160142-160142	160142-160453
DM8sca36G00180	Contig36:170243-172905	-	5'	172862-172862	172862-172905
DM8sca36G00230	Contig36:226045-234579	+	5'	226129-226129	226045-226129
DM8sca04G00200	Contig4:225266-247790	+	3'	247448-247448	247448-247790
DM8sca04G00210	Contig4:254939-260119	+	3'	259850-259850	259850-260119
DM8sca04G00300	Contig4:357348-358517	-	5'	358504-358504	358504-358517
DM8sca04G00370	Contig4:479563-479960	+	3'	479850-479850	479850-479960
DM8sca04G00390	Contig4:483896-484376	-	5'	484267-484267	484267-484376
DM8sca41G00040	Contig41:150824-152712	+	3'	152677-152677	152677-152712
DM8sca41G00060	Contig41:156323-159518	+	3'	159296-159296	159296-159518
DM8sca41G00070	Contig41:160613-169884	+	3'	169445-169445	169445-169884
DM8sca41G00090	Contig41:175893-177372	+	3'	177014-177014	177014-177372
DM8sca42G00190	Contig42:202270-207467	+	3'	207347-207347	207347-207467
DM8sca42G00200	Contig42:213253-217377	+	3'	216900-216900	216900-217377
DM8sca44G00060	Contig44:60657-63001	+	3'	62939-62939	62939-63001
DM8sca44G00080	Contig44:78925-87756	-	5'	87727-87727	87727-87756
DM8sca44G00110	Contig44:145221-146074	-	5'	145644-145644	145644-146074
DM8sca45G00010	Contig45:14173-22042	+	3'	21896-21896	21896-22042
DM8sca45G00050	Contig45:94670-95122	+	3'	94993-94993	94993-95122
DM8sca45G00060	Contig45:111060-117167	+	3'	117165-117165	117165-117167
DM8sca48G00010	Contig48:84-1340	+	3'	1250-1250	1250-1340
DM8sca49G00060	Contig49:21561-31858	+	3'	31856-31856	31856-31858
DM8sca49G00070	Contig49:35546-45296	-	5'	45174-45174	45174-45296
DM8sca49G00110	Contig49:79646-82347	-	5'	82329-82329	82329-82347
DM8sca49G00210	Contig49:180428-184608	+	3'	184410-184410	184410-184608
DM8sca49G00230	Contig49:187916-191518	-	5'	191374-191374	191374-191518
DM8sca51G00090	Contig51:147948-153563	-	5'	153537-153537	153537-153563
DM8sca51G00100	Contig51:154201-158250	-	5'	158079-158079	158079-158250
DM8sca52G00010	Contig52:2020-4012	+	3'	3723-3723	3723-4012
DM8sca52G00100	Contig52:82177-89669	-	5'	89542-89542	89542-89669
DM8sca52G00110	Contig52:92429-97227	-	5'	97223-97223	97223-97227
DM8sca52G00130	Contig52:109133-112145	+	3'	111643-111643	111643-112145
DM8sca52G00150	Contig52:135349-141460	+	3'	141127-141127	141127-141460
DM8sca52G00170	Contig52:149600-149920	-	5'	149911-149911	149911-149920
DM8sca52G00230	Contig52:190636-197449	+	3'	197229-197229	197229-197449
DM8sca52G00260	Contig52:202686-203023	-	5'	202949-202949	202949-203023
DM8sca53G00080	Contig53:123559-126151	+	3'	125748-125748	125748-126151
DM8sca56G00020	Contig56:12518-60701	+	3'	60688-60688	60688-60701
DM8sca56G00180	Contig56:182194-184953	+	3'	184720-184720	184720-184953
DM8sca56G00190	Contig56:186048-191073	-	5'	191035-191035	191035-191073
DM8sca56G00240	Contig56:225694-227034	-	5'	226550-226550	226550-227034
DM8sca59G00020	Contig59:159574-159962	-	5'	159935-159935	159935-159962
DM8sca61G00010	Contig61:18419-19553	-	5'	19231-19231	19231-19553
DM8sca61G00060	Contig61:66532-71344	-	5'	71285-71285	71285-71344
DM8sca61G00080	Contig61:80155-81604	+	3'	81356-81356	81356-81604
DM8sca61G00110	Contig61:148598-150741	+	3'	150238-150238	150238-150741
DM8sca61G00160	Contig61:204165-210414	+	3'	210150-210150	210150-210414
DM8sca61G00170	Contig61:210976-213350	-	5'	213287-213287	213287-213350
DM8sca63G00020	Contig63:17591-19632	-	5'	19541-19541	19541-19632
DM8sca63G00040	Contig63:27061-29288	-	5'	28982-28982	28982-29288
DM8sca63G00060	Contig63:53777-54805	+	3'	54800-54800	54800-54805
DM8sca63G00080	Contig63:60649-66995	-	5'	66888-66888	66888-66995
DM8sca63G00110	Contig63:85687-87086	+	3'	86837-86837	86837-87086
DM8sca63G00150	Contig63:110438-113245	+	3'	113233-113233	113233-113245
DM8sca63G00260	Contig63:189520-190474	+	3'	190238-190238	190238-190474
DM8sca63G00270	Contig63:197101-199999	+	3'	199943-199943	199943-199999
DM8sca66G00020	Contig66:5413-7311	+	3'	7057-7057	7057-7311
DM8sca66G00070	Contig66:50441-53412	-	5'	53044-53044	53044-53412
DM8sca66G00080	Contig66:57802-64611	+	3'	63884-63884	63884-64611
DM8sca66G00090	Contig66:68342-70119	+	3'	69810-69810	69810-70119
DM8sca66G00140	Contig66:121735-124997	-	5'	124814-124814	124814-124997
DM8sca66G00150	Contig66:127666-132361	-	5'	132241-132241	132241-132361
DM8sca66G00180	Contig66:151116-157718	+	3'	157397-157397	157397-157718
DM8sca66G00200	Contig66:167174-169463	-	5'	169334-169334	169334-169463
DM8sca66G00210	Contig66:179536-185414	-	5'	185356-185356	185356-185414
DM8sca66G00220	Contig66:186433-191670	+	3'	191603-191603	191603-191670
DM8sca66G00230	Contig66:192721-195614	-	5'	195595-195595	195595-195614
DM8sca67G00040	Contig67:33618-36299	-	5'	36255-36255	36255-36299
DM8sca67G00110	Contig67:83029-87356	+	3'	87340-87340	87340-87356
DM8sca67G00120	Contig67:88601-91709	+	3'	91203-91203	91203-91709
DM8sca67G00130	Contig67:92336-94904	+	3'	94408-94408	94408-94904
DM8sca67G00150	Contig67:121376-125764	-	5'	125661-125661	125661-125764
DM8sca67G00160	Contig67:127304-130703	-	5'	130620-130620	130620-130703
DM8sca67G00180	Contig67:147280-149858	+	3'	149731-149731	149731-149858
DM8sca67G00190	Contig67:158092-158479	-	5'	158427-158427	158427-158479
DM8sca67G00200	Contig67:159259-167109	+	3'	167088-167088	167088-167109
DM8sca69G00010	Contig69:25234-26266	+	3'	26118-26118	26118-26266
DM8sca69G00020	Contig69:38283-39994	+	3'	39567-39567	39567-39994
DM8sca69G00060	Contig69:113422-115036	+	3'	114795-114795	114795-115036
DM8sca69G00090	Contig69:168814-173899	+	3'	173638-173638	173638-173899
DM8sca69G00100	Contig69:174308-176888	-	5'	176267-176267	176267-176888
DM8sca72G00030	Contig72:73026-75987	-	5'	75942-75942	75942-75987
DM8sca75G00050	Contig75:103958-105306	+	3'	105294-105294	105294-105306
DM8sca76G00060	Contig76:167527-168906	-	5'	168900-168900	168900-168906
DM8sca76G00070	Contig76:175279-183251	-	5'	182805-182805	182805-183251
DM8sca76G00080	Contig76:183252-184199	-	5'	184097-184097	184097-184199
DM8sca80G00090	Contig80:119417-153828	+	3'	153254-153254	153254-153828
DM8sca80G00100	Contig80:163220-173457	+	3'	173043-173043	173043-173457
DM8sca81G00170	Contig81:118260-119376	+	3'	119214-119214	119214-119376
DM8sca81G00180	Contig81:140587-142147	+	3'	141901-141901	141901-142147
DM8sca81G00190	Contig81:146005-149335	-	5'	149167-149167	149167-149335
DM8sca84G00060	Contig84:43091-47602	-	5'	47473-47473	47473-47602
DM8sca85G00110	Contig85:145025-149324	+	3'	149280-149280	149280-149324
DM8sca85G00130	Contig85:157481-170095	-	5'	170036-170036	170036-170095
DM8sca85G00150	Contig85:190672-194216	+	3'	193910-193910	193910-194216
DM8sca87G00010	Contig87:27087-30117	-	5'	30057-30057	30057-30117
DM8sca87G00030	Contig87:48106-49392	+	3'	49340-49340	49340-49392
DM8sca87G00090	Contig87:140579-150131	+	3'	150050-150050	150050-150131
DM8sca91G00010	Contig91:14945-19558	+	3'	19396-19396	19396-19558
DM8sca91G00020	Contig91:24288-28906	-	5'	28407-28407	28407-28906
DM8sca93G00080	Contig93:179939-180463	+	3'	180315-180315	180315-180463
DM8sca95G00030	Contig95:158987-159655	+	3'	159504-159504	159504-159655
DM8sca96G00020	Contig96:95113-103764	+	3'	103661-103661	103661-103764
DM8C01G00030	chr01:478497-482809	+	3'	482796-482796	482796-482809
DM8C01G00080	chr01:534120-535547	+	3'	535496-535496	535496-535547
DM8C01G00130	chr01:559616-564291	-	5'	564289-564289	564289-564291
DM8C01G00180	chr01:619429-620447	+	3'	620181-620181	620181-620447
DM8C01G00220	chr01:636467-638143	-	5'	638118-638118	638118-638143
DM8C01G00230	chr01:642249-644626	-	5'	644525-644525	644525-644626
DM8C01G00270	chr01:660264-660814	+	3'	660737-660737	660737-660814
DM8C01G00320	chr01:695533-697692	+	3'	697653-697653	697653-697692
DM8C01G00390	chr01:730310-742812	-	3'	730788-730788	730310-730788
DM8C01G00560	chr01:864017-867026	+	3'	866797-866797	866797-867026
DM8C01G00580	chr01:875360-876944	-	5'	876902-876902	876902-876944
DM8C01G00800	chr01:1116678-1119444	-	5'	1119343-1119343	1119343-1119444
DM8C01G00870	chr01:1159515-1161251	+	3'	1161182-1161182	1161182-1161251
DM8C01G00940	chr01:1211386-1215992	+	3'	1215935-1215935	1215935-1215992
DM8C01G00950	chr01:1220737-1228110	-	3'	1220795-1220795	1220737-1220795
DM8C01G01000	chr01:1263315-1323385	-	3'	1263433-1263433	1263315-1263433
DM8C01G01180	chr01:1398116-1402660	+	3'	1402439-1402439	1402439-1402660
DM8C01G01200	chr01:1408827-1409243	-	5'	1409186-1409186	1409186-1409243
DM8C01G01240	chr01:1432295-1451133	+	5'	1432326-1432326	1432295-1432326
DM8C01G01330	chr01:1462530-1464096	-	5'	1463766-1463766	1463766-1464096
DM8C01G01340	chr01:1470621-1473139	-	5'	1473092-1473092	1473092-1473139
DM8C01G01370	chr01:1504362-1508650	+	3'	1508494-1508494	1508494-1508650
DM8C01G01380	chr01:1509720-1513595	+	3'	1513557-1513557	1513557-1513595
DM8C01G01480	chr01:1573087-1579036	+	3'	1578623-1578623	1578623-1579036
DM8C01G01490	chr01:1585677-1590187	+	3'	1590182-1590182	1590182-1590187
DM8C01G01510	chr01:1599754-1601379	-	5'	1601175-1601175	1601175-1601379
DM8C01G01600	chr01:1672712-1676473	-	5'	1676354-1676354	1676354-1676473
DM8C01G01690	chr01:1740683-1741428	-	5'	1741402-1741402	1741402-1741428
DM8C01G01710	chr01:1742551-1744125	-	5'	1743941-1743941	1743941-1744125
DM8C01G01720	chr01:1745430-1746334	-	5'	1746323-1746323	1746323-1746334
DM8C01G01760	chr01:1773732-1777772	-	5'	1777755-1777755	1777755-1777772
DM8C01G01820	chr01:1815883-1816899	+	3'	1816891-1816891	1816891-1816899
DM8C01G01870	chr01:1859786-1860408	+	3'	1860385-1860385	1860385-1860408
DM8C01G01890	chr01:1871990-1876676	+	3'	1876457-1876457	1876457-1876676
DM8C01G01920	chr01:1899602-1946385	-	5'	1946382-1946382	1946382-1946385
DM8C01G01930	chr01:1966653-1988111	-	5'	1988102-1988102	1988102-1988111
DM8C01G01990	chr01:2076978-2078159	-	5'	2078129-2078129	2078129-2078159
DM8C01G02080	chr01:2152021-2155734	-	3'	2152743-2152743	2152021-2152743
DM8C01G02140	chr01:2246144-2285987	+	5'	2246698-2246698	2246144-2246698
DM8C01G02200	chr01:2308848-2312082	-	5'	2312056-2312056	2312056-2312082
DM8C01G02230	chr01:2353875-2407305	-	3'	2354115-2354115	2353875-2354115
DM8C01G02310	chr01:2477134-2486228	+	3'	2486170-2486170	2486170-2486228
DM8C01G02320	chr01:2487959-2491147	+	3'	2491115-2491115	2491115-2491147
DM8C01G02330	chr01:2494062-2503189	-	5'	2503183-2503183	2503183-2503189
DM8C01G02400	chr01:2600117-2604506	-	5'	2604505-2604505	2604505-2604506
DM8C01G02470	chr01:2637867-2638453	+	3'	2638346-2638346	2638346-2638453
DM8C01G02490	chr01:2657063-2662016	+	3'	2661778-2661778	2661778-2662016
DM8C01G02500	chr01:2673461-2677498	+	3'	2677300-2677300	2677300-2677498
DM8C01G02510	chr01:2681899-2684631	-	5'	2684618-2684618	2684618-2684631
DM8C01G02560	chr01:2739753-2752662	+	3'	2752600-2752600	2752600-2752662
DM8C01G02630	chr01:2812989-2817637	+	3'	2817143-2817143	2817143-2817637
DM8C01G02670	chr01:2852812-2863922	+	5'	2852938-2852938	2852812-2852938
DM8C01G02830	chr01:2958909-2962088	-	5'	2962031-2962031	2962031-2962088
DM8C01G02880	chr01:3055390-3060062	-	5'	3060025-3060025	3060025-3060062
DM8C01G02900	chr01:3066302-3070603	-	5'	3070566-3070566	3070566-3070603
DM8C01G02910	chr01:3080099-3083525	+	3'	3083153-3083153	3083153-3083525
DM8C01G02930	chr01:3116932-3122811	-	5'	3122797-3122797	3122797-3122811
DM8C01G02950	chr01:3144891-3150236	+	3'	3149850-3149850	3149850-3150236
DM8C01G02980	chr01:3202315-3203337	+	3'	3203073-3203073	3203073-3203337
DM8C01G02990	chr01:3207370-3210694	+	3'	3210502-3210502	3210502-3210694
DM8C01G03070	chr01:3279024-3284881	+	3'	3284661-3284661	3284661-3284881
DM8C01G03110	chr01:3301879-3311211	+	5'	3301943-3301943	3301879-3301943
DM8C01G03190	chr01:3396160-3396820	+	3'	3396689-3396689	3396689-3396820
DM8C01G03240	chr01:3445749-3446170	-	5'	3446147-3446147	3446147-3446170
DM8C01G03260	chr01:3479667-3487958	-	5'	3487713-3487713	3487713-3487958
DM8C01G03320	chr01:3533293-3534978	+	3'	3534962-3534962	3534962-3534978
DM8C01G03380	chr01:3577238-3582157	-	5'	3581994-3581994	3581994-3582157
DM8C01G03510	chr01:3680929-3697769	+	3'	3697474-3697474	3697474-3697769
DM8C01G03550	chr01:3723143-3737691	+	3'	3737537-3737537	3737537-3737691
DM8C01G03770	chr01:3949852-3966259	-	5'	3966258-3966258	3966258-3966259
DM8C01G03980	chr01:4467611-4473473	+	3'	4473180-4473180	4473180-4473473
DM8C01G04030	chr01:4486600-4491738	-	5'	4491624-4491624	4491624-4491738
DM8C01G04070	chr01:4518102-4521210	-	5'	4521169-4521169	4521169-4521210
DM8C01G04100	chr01:4560810-4797543	-	3'	4561012-4561012	4560810-4561012
DM8C01G04120	chr01:4578654-4583028	+	3'	4582987-4582987	4582987-4583028
DM8C01G04230	chr01:4694252-4703148	+	3'	4703110-4703110	4703110-4703148
DM8C01G04260	chr01:4722796-4729769	+	3'	4728604-4728604	4728604-4729769
DM8C01G04340	chr01:4780983-4795130	+	3'	4795019-4795019	4795019-4795130
DM8C01G04440	chr01:4918963-4921459	-	5'	4921320-4921320	4921320-4921459
DM8C01G04530	chr01:4996046-5078453	+	5'	4996755-4996755	4996046-4996755
DM8C01G04650	chr01:5085134-5087659	+	3'	5087543-5087543	5087543-5087659
DM8C01G04660	chr01:5104444-5166430	+	5'	5104457-5104457	5104444-5104457
DM8C01G04750	chr01:5239104-5240395	-	5'	5240318-5240318	5240318-5240395
DM8C01G04830	chr01:5407582-5411072	-	5'	5410996-5410996	5410996-5411072
DM8C01G04930	chr01:5526276-5537192	-	5'	5537129-5537129	5537129-5537192
DM8C01G04970	chr01:5602374-5603522	+	3'	5603203-5603203	5603203-5603522
DM8C01G04980	chr01:5606634-5611979	+	3'	5611773-5611773	5611773-5611979
DM8C01G04990	chr01:5612184-5618029	-	5'	5617945-5617945	5617945-5618029
DM8C01G05030	chr01:5644063-5649608	+	3'	5649427-5649427	5649427-5649608
DM8C01G05060	chr01:5678433-5682514	+	3'	5682306-5682306	5682306-5682514
DM8C01G05280	chr01:5928446-5935567	-	5'	5935321-5935321	5935321-5935567
DM8C01G05330	chr01:5976577-5979108	-	5'	5979031-5979031	5979031-5979108
DM8C01G05340	chr01:5994299-5998035	+	3'	5997782-5997782	5997782-5998035
DM8C01G05350	chr01:6000365-6012597	+	3'	6012368-6012368	6012368-6012597
DM8C01G05470	chr01:6295814-6296202	+	3'	6296164-6296164	6296164-6296202
DM8C01G05710	chr01:6788472-6793487	+	3'	6793280-6793280	6793280-6793487
DM8C01G05730	chr01:6864950-6866832	-	5'	6866794-6866794	6866794-6866832
DM8C01G05880	chr01:7065102-7074822	-	5'	7074770-7074770	7074770-7074822
DM8C01G05970	chr01:7215158-7219184	+	3'	7218985-7218985	7218985-7219184
DM8C01G06270	chr01:7738660-7740134	-	5'	7740120-7740120	7740120-7740134
DM8C01G06410	chr01:7917778-7919744	-	5'	7919666-7919666	7919666-7919744
DM8C01G06430	chr01:7938628-7940031	-	5'	7939952-7939952	7939952-7940031
DM8C01G06440	chr01:7960102-7961057	+	3'	7960842-7960842	7960842-7961057
DM8C01G06590	chr01:8210646-8212287	-	5'	8212204-8212204	8212204-8212287
DM8C01G06690	chr01:8482417-8486360	+	3'	8486133-8486133	8486133-8486360
DM8C01G06710	chr01:8530541-8534589	+	3'	8534506-8534506	8534506-8534589
DM8C01G06780	chr01:8620809-8785955	-	3'	8731914-8731914	8620809-8731914
DM8C01G06860	chr01:8839649-8840531	-	5'	8840502-8840502	8840502-8840531
DM8C01G07110	chr01:9221107-9224741	-	5'	9224732-9224732	9224732-9224741
DM8C01G07120	chr01:9246109-9249721	+	3'	9249471-9249471	9249471-9249721
DM8C01G07170	chr01:9651822-9658750	-	5'	9657759-9657759	9657759-9658750
DM8C01G07220	chr01:10044722-10047606	+	3'	10047307-10047307	10047307-10047606
DM8C01G07380	chr01:10333502-10335208	-	5'	10335173-10335173	10335173-10335208
DM8C01G07480	chr01:10489680-10493125	-	5'	10493053-10493053	10493053-10493125
DM8C01G07520	chr01:10600656-10605180	-	5'	10605079-10605079	10605079-10605180
DM8C01G07580	chr01:10745615-10752417	+	3'	10752364-10752364	10752364-10752417
DM8C01G07890	chr01:11640440-11642216	-	5'	11641867-11641867	11641867-11642216
DM8C01G07970	chr01:11939304-11939571	+	3'	11939522-11939522	11939522-11939571
DM8C01G08010	chr01:12600793-12605265	-	5'	12605105-12605105	12605105-12605265
DM8C01G08060	chr01:12702892-12718318	-	3'	12703149-12703149	12702892-12703149
DM8C01G08090	chr01:12873755-12876796	+	3'	12876744-12876744	12876744-12876796
DM8C01G08170	chr01:13081109-13085127	+	3'	13084968-13084968	13084968-13085127
DM8C01G08440	chr01:14326619-14327165	+	3'	14326936-14326936	14326936-14327165
DM8C01G08450	chr01:14328844-14329933	+	3'	14329524-14329524	14329524-14329933
DM8C01G08460	chr01:14335857-14336383	+	3'	14336324-14336324	14336324-14336383
DM8C01G08520	chr01:14343610-14344131	-	5'	14344077-14344077	14344077-14344131
DM8C01G08570	chr01:14355530-14362740	-	5'	14362623-14362623	14362623-14362740
DM8C01G08620	chr01:14489069-14494777	+	3'	14494545-14494545	14494545-14494777
DM8C01G08960	chr01:15543521-15544207	-	5'	15544195-15544195	15544195-15544207
DM8C01G09080	chr01:15879952-15891160	+	3'	15890817-15890817	15890817-15891160
DM8C01G09090	chr01:15896784-15915043	-	5'	15915024-15915024	15915024-15915043
DM8C01G09290	chr01:17102353-17102727	-	5'	17102600-17102600	17102600-17102727
DM8C01G09400	chr01:17900028-17902599	+	3'	17902568-17902568	17902568-17902599
DM8C01G09430	chr01:17920117-17921421	+	3'	17921412-17921412	17921412-17921421
DM8C01G10380	chr01:21618762-21619125	-	5'	21619103-21619103	21619103-21619125
DM8C01G10660	chr01:22464460-22469163	+	3'	22468833-22468833	22468833-22469163
DM8C01G10820	chr01:23569848-23571550	-	5'	23571545-23571545	23571545-23571550
DM8C01G10910	chr01:23861195-23861724	-	5'	23861584-23861584	23861584-23861724
DM8C01G11050	chr01:24999733-25029524	-	5'	25029468-25029468	25029468-25029524
DM8C01G11110	chr01:25546331-25557010	-	5'	25556995-25556995	25556995-25557010
DM8C01G11370	chr01:26119243-26129393	-	5'	26126104-26126104	26126104-26129393
DM8C01G11540	chr01:26554590-26558869	-	5'	26558786-26558786	26558786-26558869
DM8C01G11730	chr01:27177070-27177497	-	5'	27177495-27177495	27177495-27177497
DM8C01G11750	chr01:27195071-27198288	-	5'	27198272-27198272	27198272-27198288
DM8C01G12530	chr01:29353064-29355481	+	3'	29355331-29355331	29355331-29355481
DM8C01G12650	chr01:29710377-29713272	+	3'	29712713-29712713	29712713-29713272
DM8C01G12660	chr01:29831636-29834559	-	5'	29834031-29834031	29834031-29834559
DM8C01G12720	chr01:29995450-29998438	+	3'	29998077-29998077	29998077-29998438
DM8C01G12750	chr01:30059547-30061094	-	5'	30060499-30060499	30060499-30061094
DM8C01G12800	chr01:30534652-30536135	+	3'	30535616-30535616	30535616-30536135
DM8C01G12960	chr01:31263343-31268218	+	3'	31267796-31267796	31267796-31268218
DM8C01G13100	chr01:31804383-31808185	-	5'	31808137-31808137	31808137-31808185
DM8C01G13110	chr01:31835212-31839303	-	5'	31839298-31839298	31839298-31839303
DM8C01G13530	chr01:33960507-33970915	-	5'	33970892-33970892	33970892-33970915
DM8C01G13600	chr01:34042847-34051315	+	3'	34051116-34051116	34051116-34051315
DM8C01G13730	chr01:34675718-34676137	-	5'	34676083-34676083	34676083-34676137
DM8C01G14030	chr01:36518664-36520368	-	5'	36520364-36520364	36520364-36520368
DM8C01G14390	chr01:39938264-39987951	-	5'	39987863-39987863	39987863-39987951
DM8C01G14510	chr01:40869446-40882666	-	5'	40882539-40882539	40882539-40882666
DM8C01G15000	chr01:43487867-43488949	-	5'	43488864-43488864	43488864-43488949
DM8C01G15270	chr01:44575695-44587128	+	3'	44586989-44586989	44586989-44587128
DM8C01G15650	chr01:45855429-45872170	-	5'	45872057-45872057	45872057-45872170
DM8C01G15770	chr01:46359862-46364971	+	3'	46364867-46364867	46364867-46364971
DM8C01G16140	chr01:48005803-48008647	-	5'	48008623-48008623	48008623-48008647
DM8C01G16210	chr01:48167962-48169400	+	3'	48168540-48168540	48168540-48169400
DM8C01G16380	chr01:48988379-48989842	-	5'	48989690-48989690	48989690-48989842
DM8C01G16500	chr01:49609624-49615370	+	3'	49615243-49615243	49615243-49615370
DM8C01G16510	chr01:49615906-49620870	-	5'	49620561-49620561	49620561-49620870
DM8C01G16580	chr01:50073260-50077044	-	5'	50076405-50076405	50076405-50077044
DM8C01G16590	chr01:50099706-50113468	+	5'	50099868-50099868	50099706-50099868
DM8C01G16590	chr01:50099706-50113468	+	3'	50113146-50113146	50113146-50113468
DM8C01G16630	chr01:50174915-50177013	-	5'	50176906-50176906	50176906-50177013
DM8C01G16650	chr01:50246457-50252615	-	5'	50252375-50252375	50252375-50252615
DM8C01G16660	chr01:50260465-50265597	+	3'	50264961-50264961	50264961-50265597
DM8C01G16800	chr01:51041279-51042440	-	5'	51042404-51042404	51042404-51042440
DM8C01G16870	chr01:51779596-51779997	+	3'	51779937-51779937	51779937-51779997
DM8C01G17000	chr01:52317061-52317845	-	5'	52317789-52317789	52317789-52317845
DM8C01G17030	chr01:52374943-52375271	+	3'	52375266-52375266	52375266-52375271
DM8C01G17080	chr01:52407473-52408582	+	3'	52408402-52408402	52408402-52408582
DM8C01G17320	chr01:53193526-53199165	+	3'	53199130-53199130	53199130-53199165
DM8C01G17370	chr01:53370564-53377631	-	5'	53377441-53377441	53377441-53377631
DM8C01G17380	chr01:53379894-53384824	-	5'	53384802-53384802	53384802-53384824
DM8C01G17670	chr01:53965871-53966442	-	5'	53966302-53966302	53966302-53966442
DM8C01G17730	chr01:54199955-54200812	-	5'	54200752-54200752	54200752-54200812
DM8C01G17740	chr01:54229803-54232476	-	5'	54232390-54232390	54232390-54232476
DM8C01G17750	chr01:54242326-54301220	-	5'	54301066-54301066	54301066-54301220
DM8C01G17820	chr01:54635331-54638417	+	3'	54638218-54638218	54638218-54638417
DM8C01G17900	chr01:54882044-54885767	+	3'	54885558-54885558	54885558-54885767
DM8C01G17940	chr01:54948147-54952782	+	3'	54952741-54952741	54952741-54952782
DM8C01G18050	chr01:55720632-55725357	-	3'	55721181-55721181	55720632-55721181
DM8C01G18240	chr01:56226609-56228015	-	5'	56227951-56227951	56227951-56228015
DM8C01G18280	chr01:56299345-56303592	+	3'	56303245-56303245	56303245-56303592
DM8C01G18550	chr01:57011728-57013061	-	5'	57012606-57012606	57012606-57013061
DM8C01G18820	chr01:57595515-57596018	+	3'	57595964-57595964	57595964-57596018
DM8C01G18920	chr01:58276185-58276582	-	5'	58276532-58276532	58276532-58276582
DM8C01G19070	chr01:58709087-58710644	+	3'	58710545-58710545	58710545-58710644
DM8C01G19260	chr01:59022088-59026364	+	3'	59025897-59025897	59025897-59026364
DM8C01G19320	chr01:59151980-59154630	+	3'	59154589-59154589	59154589-59154630
DM8C01G19330	chr01:59155543-59156819	+	3'	59156707-59156707	59156707-59156819
DM8C01G19350	chr01:59166099-59167065	-	5'	59167010-59167010	59167010-59167065
DM8C01G19560	chr01:59538360-59547701	+	3'	59547355-59547355	59547355-59547701
DM8C01G19600	chr01:59586344-59594442	-	5'	59594182-59594182	59594182-59594442
DM8C01G19610	chr01:59639302-59651967	-	5'	59651827-59651827	59651827-59651967
DM8C01G19660	chr01:59718041-59733663	-	5'	59733057-59733057	59733057-59733663
DM8C01G19680	chr01:59771548-59772771	+	3'	59772584-59772584	59772584-59772771
DM8C01G19710	chr01:59804062-59806467	+	3'	59806258-59806258	59806258-59806467
DM8C01G19720	chr01:59815157-59816452	-	5'	59816378-59816378	59816378-59816452
DM8C01G19810	chr01:59981667-59982841	-	5'	59982701-59982701	59982701-59982841
DM8C01G19960	chr01:60248377-60252519	+	3'	60252346-60252346	60252346-60252519
DM8C01G19980	chr01:60263688-60385187	+	5'	60265880-60265880	60263688-60265880
DM8C01G20120	chr01:60397044-60398359	+	3'	60398306-60398306	60398306-60398359
DM8C01G20160	chr01:60498007-60498816	+	3'	60498776-60498776	60498776-60498816
DM8C01G20250	chr01:60654326-60664495	+	3'	60664252-60664252	60664252-60664495
DM8C01G20350	chr01:60871635-60891694	-	3'	60871745-60871745	60871635-60871745
DM8C01G20430	chr01:60993995-60996831	-	5'	60996747-60996747	60996747-60996831
DM8C01G20440	chr01:61010638-61022631	-	5'	61022570-61022570	61022570-61022631
DM8C01G20450	chr01:61061944-61071411	+	3'	61071328-61071328	61071328-61071411
DM8C01G20460	chr01:61076099-61077969	+	3'	61077812-61077812	61077812-61077969
DM8C01G20520	chr01:61182980-61186256	-	5'	61185828-61185828	61185828-61186256
DM8C01G20540	chr01:61251229-61255553	+	3'	61255293-61255293	61255293-61255553
DM8C01G20710	chr01:61697297-61698087	+	3'	61698058-61698058	61698058-61698087
DM8C01G20720	chr01:61699424-61704122	-	5'	61703968-61703968	61703968-61704122
DM8C01G20960	chr01:62073568-62092027	+	5'	62073634-62073634	62073568-62073634
DM8C01G21010	chr01:62127396-62128388	+	3'	62128349-62128349	62128349-62128388
DM8C01G21090	chr01:62253938-62254753	-	5'	62254582-62254582	62254582-62254753
DM8C01G21120	chr01:62271559-62275104	-	5'	62275051-62275051	62275051-62275104
DM8C01G21190	chr01:62340694-62346606	+	3'	62346597-62346597	62346597-62346606
DM8C01G21230	chr01:62401871-62408364	+	3'	62408093-62408093	62408093-62408364
DM8C01G21280	chr01:62498235-62502934	+	3'	62502905-62502905	62502905-62502934
DM8C01G21320	chr01:62550002-62551827	-	5'	62551794-62551794	62551794-62551827
DM8C01G21440	chr01:62735746-62740602	-	5'	62740595-62740595	62740595-62740602
DM8C01G21450	chr01:62750069-62756084	+	3'	62756073-62756073	62756073-62756084
DM8C01G21490	chr01:62761564-62769169	-	5'	62768525-62768525	62768525-62769169
DM8C01G21630	chr01:62892290-62894101	-	5'	62894095-62894095	62894095-62894101
DM8C01G21640	chr01:62902574-62911985	-	5'	62911890-62911890	62911890-62911985
DM8C01G21700	chr01:62987260-62994669	-	5'	62994072-62994072	62994072-62994669
DM8C01G21770	chr01:63065925-63068058	-	5'	63067487-63067487	63067487-63068058
DM8C01G21830	chr01:63211598-63213768	+	3'	63213460-63213460	63213460-63213768
DM8C01G21930	chr01:63445792-63447817	+	3'	63447720-63447720	63447720-63447817
DM8C01G22050	chr01:63548284-63555545	+	3'	63555298-63555298	63555298-63555545
DM8C01G22190	chr01:63737976-63749464	-	5'	63749354-63749354	63749354-63749464
DM8C01G22210	chr01:63783782-63792663	+	3'	63792625-63792625	63792625-63792663
DM8C01G22260	chr01:63847714-63855923	-	5'	63855914-63855914	63855914-63855923
DM8C01G22320	chr01:63894342-63901599	+	3'	63901189-63901189	63901189-63901599
DM8C01G22380	chr01:64009981-64011653	-	5'	64011642-64011642	64011642-64011653
DM8C01G22520	chr01:64209061-64215714	+	3'	64215507-64215507	64215507-64215714
DM8C01G22620	chr01:64359536-64365690	-	5'	64365599-64365599	64365599-64365690
DM8C01G22780	chr01:64508625-64510861	-	5'	64510544-64510544	64510544-64510861
DM8C01G22840	chr01:64565315-64574619	+	3'	64574461-64574461	64574461-64574619
DM8C01G22970	chr01:64688587-64695911	-	5'	64695719-64695719	64695719-64695911
DM8C01G23020	chr01:64751884-64752262	+	3'	64752236-64752236	64752236-64752262
DM8C01G23050	chr01:64773660-64777003	+	3'	64776996-64776996	64776996-64777003
DM8C01G23060	chr01:64788057-64791637	+	3'	64791461-64791461	64791461-64791637
DM8C01G23120	chr01:64870308-64881398	-	5'	64881319-64881319	64881319-64881398
DM8C01G23130	chr01:64909574-64914329	+	3'	64914080-64914080	64914080-64914329
DM8C01G23190	chr01:64941228-64942979	-	5'	64942899-64942899	64942899-64942979
DM8C01G23220	chr01:64963005-64981244	+	3'	64980797-64980797	64980797-64981244
DM8C01G23280	chr01:65054550-65056319	+	3'	65056228-65056228	65056228-65056319
DM8C01G23310	chr01:65076125-65077827	+	3'	65076498-65076498	65076498-65077827
DM8C01G23320	chr01:65096692-65102032	-	5'	65101900-65101900	65101900-65102032
DM8C01G23330	chr01:65125260-65150864	+	3'	65150176-65150176	65150176-65150864
DM8C01G23340	chr01:65163910-65185154	+	3'	65185026-65185026	65185026-65185154
DM8C01G23350	chr01:65185423-65186914	-	5'	65186786-65186786	65186786-65186914
DM8C01G23370	chr01:65203062-65206583	-	5'	65206495-65206495	65206495-65206583
DM8C01G23450	chr01:65392084-65422861	-	5'	65422464-65422464	65422464-65422861
DM8C01G23550	chr01:65531523-65543785	-	5'	65543768-65543768	65543768-65543785
DM8C01G23870	chr01:65981236-66008183	-	5'	66004359-66004359	66004359-66008183
DM8C01G23960	chr01:66065928-66089213	+	5'	66065949-66065949	66065928-66065949
DM8C01G24110	chr01:66176839-66182367	-	3'	66176872-66176872	66176839-66176872
DM8C01G24230	chr01:66277740-66281843	+	3'	66281629-66281629	66281629-66281843
DM8C01G24300	chr01:66378795-66381422	+	3'	66381169-66381169	66381169-66381422
DM8C01G24330	chr01:66423885-66425419	-	5'	66425330-66425330	66425330-66425419
DM8C01G24460	chr01:66607699-66611519	-	5'	66611250-66611250	66611250-66611519
DM8C01G24540	chr01:66701636-66702128	+	3'	66702003-66702003	66702003-66702128
DM8C01G24550	chr01:66716102-66730357	+	3'	66729570-66729570	66729570-66730357
DM8C01G24590	chr01:66778947-66783212	-	5'	66783209-66783209	66783209-66783212
DM8C01G24600	chr01:66784194-66806652	-	3'	66784391-66784391	66784194-66784391
DM8C01G24690	chr01:66915941-66916867	+	3'	66916804-66916804	66916804-66916867
DM8C01G24720	chr01:66924406-66932170	-	5'	66932085-66932085	66932085-66932170
DM8C01G24750	chr01:66949341-66954092	+	3'	66953223-66953223	66953223-66954092
DM8C01G24760	chr01:66960618-66960885	-	5'	66960839-66960839	66960839-66960885
DM8C01G24790	chr01:66995058-67001390	-	5'	67001322-67001322	67001322-67001390
DM8C01G24820	chr01:67040031-67046301	-	5'	67046216-67046216	67046216-67046301
DM8C01G24830	chr01:67070614-67079667	+	3'	67079422-67079422	67079422-67079667
DM8C01G24840	chr01:67080473-67082521	-	5'	67082472-67082472	67082472-67082521
DM8C01G24850	chr01:67089636-67097981	-	5'	67097740-67097740	67097740-67097981
DM8C01G25010	chr01:67327374-67331996	+	5'	67327427-67327427	67327374-67327427
DM8C01G25040	chr01:67353639-67370655	+	3'	67370541-67370541	67370541-67370655
DM8C01G25070	chr01:67399677-67400975	-	5'	67400912-67400912	67400912-67400975
DM8C01G25080	chr01:67405736-67423128	+	3'	67422698-67422698	67422698-67423128
DM8C01G25090	chr01:67423612-67427068	+	3'	67426667-67426667	67426667-67427068
DM8C01G25120	chr01:67447281-67449815	+	3'	67449419-67449419	67449419-67449815
DM8C01G25140	chr01:67459813-67461793	+	3'	67461726-67461726	67461726-67461793
DM8C01G25210	chr01:67571395-67571702	+	3'	67571696-67571696	67571696-67571702
DM8C01G25270	chr01:67638769-67648971	+	3'	67648724-67648724	67648724-67648971
DM8C01G25360	chr01:67706843-67711005	+	3'	67710584-67710584	67710584-67711005
DM8C01G25390	chr01:67761808-67764640	+	3'	67764216-67764216	67764216-67764640
DM8C01G25420	chr01:67792754-67802492	+	3'	67802103-67802103	67802103-67802492
DM8C01G25440	chr01:67823143-67830195	-	5'	67830182-67830182	67830182-67830195
DM8C01G25470	chr01:67850338-67851737	-	5'	67851721-67851721	67851721-67851737
DM8C01G25540	chr01:67877291-67880405	+	3'	67880206-67880206	67880206-67880405
DM8C01G25590	chr01:67903963-67920023	+	3'	67919490-67919490	67919490-67920023
DM8C01G25600	chr01:67924339-67933669	-	5'	67933650-67933650	67933650-67933669
DM8C01G25620	chr01:67940478-67943849	+	3'	67943765-67943765	67943765-67943849
DM8C01G25660	chr01:67981774-67982934	-	5'	67982903-67982903	67982903-67982934
DM8C01G25750	chr01:68102993-68109126	+	3'	68108825-68108825	68108825-68109126
DM8C01G25830	chr01:68159404-68164493	-	3'	68159800-68159800	68159404-68159800
DM8C01G25850	chr01:68191694-68195409	+	3'	68195152-68195152	68195152-68195409
DM8C01G25990	chr01:68329827-68330648	+	3'	68330585-68330585	68330585-68330648
DM8C01G26290	chr01:68566233-68567283	+	3'	68567018-68567018	68567018-68567283
DM8C01G26320	chr01:68576990-68580582	+	3'	68580096-68580096	68580096-68580582
DM8C01G26470	chr01:68735759-68737851	-	5'	68737801-68737801	68737801-68737851
DM8C01G26540	chr01:68803267-68804940	+	3'	68804789-68804789	68804789-68804940
DM8C01G26560	chr01:68838209-68841756	+	3'	68841457-68841457	68841457-68841756
DM8C01G26570	chr01:68841816-68842869	-	5'	68842785-68842785	68842785-68842869
DM8C01G26650	chr01:68907384-68908881	-	5'	68908652-68908652	68908652-68908881
DM8C01G26750	chr01:68994368-68997865	+	3'	68997518-68997518	68997518-68997865
DM8C01G26800	chr01:69018567-69020743	+	3'	69020609-69020609	69020609-69020743
DM8C01G26850	chr01:69048311-69051769	+	3'	69051368-69051368	69051368-69051769
DM8C01G26880	chr01:69062354-69069336	+	3'	69068827-69068827	69068827-69069336
DM8C01G26890	chr01:69074939-69076565	+	3'	69076539-69076539	69076539-69076565
DM8C01G26940	chr01:69132442-69160642	-	5'	69160539-69160539	69160539-69160642
DM8C01G26970	chr01:69183296-69185196	+	3'	69185170-69185170	69185170-69185196
DM8C01G26980	chr01:69190277-69192943	+	3'	69192583-69192583	69192583-69192943
DM8C01G27160	chr01:69414187-69418884	+	3'	69418638-69418638	69418638-69418884
DM8C01G27190	chr01:69477245-69486451	+	3'	69486355-69486355	69486355-69486451
DM8C01G27220	chr01:69497035-69515341	-	5'	69515311-69515311	69515311-69515341
DM8C01G27250	chr01:69536259-69541125	+	3'	69540971-69540971	69540971-69541125
DM8C01G27270	chr01:69568579-69572315	+	3'	69572294-69572294	69572294-69572315
DM8C01G27280	chr01:69588300-69591741	+	3'	69591659-69591659	69591659-69591741
DM8C01G27440	chr01:69751269-69752380	-	5'	69752146-69752146	69752146-69752380
DM8C01G27470	chr01:69787896-69789152	+	3'	69788834-69788834	69788834-69789152
DM8C01G27610	chr01:69932009-69934960	+	3'	69934738-69934738	69934738-69934960
DM8C01G27620	chr01:69938452-69941339	-	5'	69941258-69941258	69941258-69941339
DM8C01G27630	chr01:69948889-69956295	-	5'	69956250-69956250	69956250-69956295
DM8C01G27640	chr01:69968039-69974363	-	5'	69974158-69974158	69974158-69974363
DM8C01G27650	chr01:69975767-69977531	+	3'	69977280-69977280	69977280-69977531
DM8C01G27730	chr01:70054343-70057705	+	3'	70057459-70057459	70057459-70057705
DM8C01G27740	chr01:70061840-70064566	+	3'	70064491-70064491	70064491-70064566
DM8C01G27760	chr01:70078020-70079624	+	3'	70079595-70079595	70079595-70079624
DM8C01G27850	chr01:70159527-70173485	+	3'	70173134-70173134	70173134-70173485
DM8C01G27920	chr01:70252795-70268278	+	5'	70252962-70252962	70252795-70252962
DM8C01G28190	chr01:70465154-70465720	+	3'	70465579-70465579	70465579-70465720
DM8C01G28330	chr01:70527436-70530218	+	3'	70528845-70528845	70528845-70530218
DM8C01G28340	chr01:70539225-70540740	-	5'	70540395-70540395	70540395-70540740
DM8C01G28450	chr01:70707651-70710920	+	3'	70710582-70710582	70710582-70710920
DM8C01G28470	chr01:70726693-70732189	-	5'	70731963-70731963	70731963-70732189
DM8C01G28710	chr01:71091709-71098414	+	3'	71098195-71098195	71098195-71098414
DM8C01G28760	chr01:71114680-71116917	+	3'	71116773-71116773	71116773-71116917
DM8C01G28860	chr01:71222849-71236253	-	5'	71236135-71236135	71236135-71236253
DM8C01G29110	chr01:71544631-71547485	-	5'	71547433-71547433	71547433-71547485
DM8C01G29120	chr01:71549409-71551617	+	3'	71551480-71551480	71551480-71551617
DM8C01G29130	chr01:71563841-71565071	+	3'	71564842-71564842	71564842-71565071
DM8C01G29230	chr01:71673125-71674442	-	5'	71674234-71674234	71674234-71674442
DM8C01G29250	chr01:71685241-71689061	-	5'	71689003-71689003	71689003-71689061
DM8C01G29280	chr01:71727847-71730575	+	3'	71730248-71730248	71730248-71730575
DM8C01G29310	chr01:71758597-71769502	+	3'	71769241-71769241	71769241-71769502
DM8C01G29340	chr01:71793399-71797468	-	5'	71797193-71797193	71797193-71797468
DM8C01G29350	chr01:71799615-71800942	-	5'	71800880-71800880	71800880-71800942
DM8C01G29370	chr01:71832580-71836198	+	3'	71835758-71835758	71835758-71836198
DM8C01G29410	chr01:71886380-71888138	+	3'	71887687-71887687	71887687-71888138
DM8C01G29440	chr01:71906559-71909768	+	3'	71909472-71909472	71909472-71909768
DM8C01G29450	chr01:71911426-71913343	-	5'	71913303-71913303	71913303-71913343
DM8C01G29500	chr01:71939091-71950439	+	3'	71950390-71950390	71950390-71950439
DM8C01G29570	chr01:72015753-72017245	+	3'	72017148-72017148	72017148-72017245
DM8C01G29580	chr01:72018664-72022312	-	5'	72022283-72022283	72022283-72022312
DM8C01G29650	chr01:72093234-72107086	+	3'	72107051-72107051	72107051-72107086
DM8C01G29750	chr01:72202713-72205870	+	3'	72205534-72205534	72205534-72205870
DM8C01G29830	chr01:72251613-72254119	+	3'	72254073-72254073	72254073-72254119
DM8C01G29840	chr01:72255674-72257961	+	3'	72256799-72256799	72256799-72257961
DM8C01G29880	chr01:72275141-72280212	-	5'	72280087-72280087	72280087-72280212
DM8C01G29890	chr01:72293011-72297486	+	3'	72297387-72297387	72297387-72297486
DM8C01G29910	chr01:72325901-72331327	-	5'	72330757-72330757	72330757-72331327
DM8C01G29980	chr01:72425182-72427197	+	3'	72427010-72427010	72427010-72427197
DM8C01G30020	chr01:72444833-72449154	+	3'	72448818-72448818	72448818-72449154
DM8C01G30120	chr01:72521114-72523299	+	3'	72523207-72523207	72523207-72523299
DM8C01G30130	chr01:72551861-72554901	+	3'	72554727-72554727	72554727-72554901
DM8C01G30140	chr01:72556892-72558113	+	3'	72558045-72558045	72558045-72558113
DM8C01G30190	chr01:72600338-72605217	+	3'	72604978-72604978	72604978-72605217
DM8C01G30210	chr01:72608798-72619666	-	5'	72619460-72619460	72619460-72619666
DM8C01G30290	chr01:72727854-72735080	+	3'	72734727-72734727	72734727-72735080
DM8C01G30360	chr01:72809119-72811760	-	5'	72811176-72811176	72811176-72811760
DM8C01G30590	chr01:73058038-73062356	-	5'	73062327-73062327	73062327-73062356
DM8C01G30690	chr01:73141683-73152170	-	5'	73152102-73152102	73152102-73152170
DM8C01G30700	chr01:73155340-73156642	-	5'	73156612-73156612	73156612-73156642
DM8C01G30750	chr01:73181074-73189128	-	3'	73181302-73181302	73181074-73181302
DM8C01G30750	chr01:73181074-73189128	-	5'	73188618-73188618	73188618-73189128
DM8C01G30770	chr01:73197377-73205805	+	3'	73205771-73205771	73205771-73205805
DM8C01G30800	chr01:73230523-73234228	+	3'	73234223-73234223	73234223-73234228
DM8C01G31020	chr01:73344409-73345381	-	5'	73345224-73345224	73345224-73345381
DM8C01G31030	chr01:73353769-73365354	+	3'	73364929-73364929	73364929-73365354
DM8C01G31040	chr01:73366321-73367015	-	5'	73367013-73367013	73367013-73367015
DM8C01G31080	chr01:73404347-73406850	-	5'	73405400-73405400	73405400-73406850
DM8C01G31150	chr01:73505759-73514679	+	3'	73514399-73514399	73514399-73514679
DM8C01G31170	chr01:73534106-73536664	+	3'	73536350-73536350	73536350-73536664
DM8C01G31210	chr01:73565471-73567974	-	5'	73567953-73567953	73567953-73567974
DM8C01G31220	chr01:73571112-73574417	-	5'	73574401-73574401	73574401-73574417
DM8C01G31250	chr01:73590011-73591582	+	3'	73591536-73591536	73591536-73591582
DM8C01G31290	chr01:73619392-73630777	+	3'	73630593-73630593	73630593-73630777
DM8C01G31330	chr01:73664832-73666512	-	5'	73666429-73666429	73666429-73666512
DM8C01G31400	chr01:73757496-73760564	-	5'	73760545-73760545	73760545-73760564
DM8C01G31600	chr01:73926727-73929521	-	5'	73929381-73929381	73929381-73929521
DM8C01G31610	chr01:73941146-73949038	-	5'	73948913-73948913	73948913-73949038
DM8C01G31710	chr01:74020535-74021949	+	3'	74021842-74021842	74021842-74021949
DM8C01G31740	chr01:74050761-74057995	-	5'	74057892-74057892	74057892-74057995
DM8C01G31790	chr01:74078312-74082677	+	3'	74082445-74082445	74082445-74082677
DM8C01G31850	chr01:74131044-74132409	+	3'	74132261-74132261	74132261-74132409
DM8C01G31950	chr01:74248943-74253935	+	3'	74253211-74253211	74253211-74253935
DM8C01G31970	chr01:74259325-74260155	-	5'	74260056-74260056	74260056-74260155
DM8C01G32010	chr01:74287736-74295568	+	3'	74295238-74295238	74295238-74295568
DM8C01G32020	chr01:74303252-74308114	+	3'	74307960-74307960	74307960-74308114
DM8C01G32030	chr01:74308158-74313747	-	5'	74313624-74313624	74313624-74313747
DM8C01G32100	chr01:74359079-74362046	+	3'	74361795-74361795	74361795-74362046
DM8C01G32110	chr01:74368434-74369146	+	3'	74368894-74368894	74368894-74369146
DM8C01G32160	chr01:74421016-74426179	+	3'	74425810-74425810	74425810-74426179
DM8C01G32230	chr01:74472804-74478299	-	5'	74478150-74478150	74478150-74478299
DM8C01G32280	chr01:74517105-74528377	+	3'	74528014-74528014	74528014-74528377
DM8C01G32290	chr01:74536343-74540200	+	3'	74539453-74539453	74539453-74540200
DM8C01G32480	chr01:74678480-74691693	+	3'	74691526-74691526	74691526-74691693
DM8C01G32620	chr01:74816279-74819223	+	3'	74819206-74819206	74819206-74819223
DM8C01G32660	chr01:74866560-74869634	-	5'	74869607-74869607	74869607-74869634
DM8C01G32670	chr01:74877775-74898179	-	5'	74898171-74898171	74898171-74898179
DM8C01G32830	chr01:75039755-75041143	+	3'	75040922-75040922	75040922-75041143
DM8C01G32850	chr01:75051338-75057010	+	3'	75056779-75056779	75056779-75057010
DM8C01G32860	chr01:75070817-75073364	-	5'	75073287-75073287	75073287-75073364
DM8C01G32910	chr01:75117260-75118217	-	5'	75118099-75118099	75118099-75118217
DM8C01G32920	chr01:75145289-75145619	+	3'	75145618-75145618	75145618-75145619
DM8C01G32940	chr01:75175374-75179029	+	3'	75178614-75178614	75178614-75179029
DM8C01G32950	chr01:75185998-75187366	+	3'	75187356-75187356	75187356-75187366
DM8C01G33000	chr01:75246019-75246441	-	5'	75246359-75246359	75246359-75246441
DM8C01G33010	chr01:75246763-75250526	-	5'	75250524-75250524	75250524-75250526
DM8C01G33020	chr01:75259620-75260875	+	3'	75260584-75260584	75260584-75260875
DM8C01G33130	chr01:75329636-75339333	-	5'	75339203-75339203	75339203-75339333
DM8C01G33180	chr01:75399653-75401370	+	3'	75400692-75400692	75400692-75401370
DM8C01G33210	chr01:75435690-75456318	+	3'	75455939-75455939	75455939-75456318
DM8C01G33260	chr01:75504237-75504746	-	5'	75504740-75504740	75504740-75504746
DM8C01G33280	chr01:75515785-75518660	+	3'	75518602-75518602	75518602-75518660
DM8C01G33300	chr01:75537768-75550867	-	5'	75550700-75550700	75550700-75550867
DM8C01G33340	chr01:75614039-75618871	+	3'	75618690-75618690	75618690-75618871
DM8C01G33390	chr01:75642943-75644767	-	5'	75644757-75644757	75644757-75644767
DM8C01G33400	chr01:75659046-75663188	+	3'	75663039-75663039	75663039-75663188
DM8C01G33420	chr01:75683263-75685055	-	5'	75685026-75685026	75685026-75685055
DM8C01G33450	chr01:75706513-75710577	-	5'	75710468-75710468	75710468-75710577
DM8C01G33500	chr01:75766547-75775825	-	5'	75775716-75775716	75775716-75775825
DM8C01G33580	chr01:75859615-75865644	+	3'	75865602-75865602	75865602-75865644
DM8C01G33620	chr01:75893653-75896157	-	5'	75895953-75895953	75895953-75896157
DM8C01G33630	chr01:75896811-75906922	+	3'	75906626-75906626	75906626-75906922
DM8C01G33690	chr01:75972024-75981827	+	3'	75981580-75981580	75981580-75981827
DM8C01G33700	chr01:75983220-75985430	+	3'	75985283-75985283	75985283-75985430
DM8C01G33730	chr01:75996184-76003577	+	3'	76003484-76003484	76003484-76003577
DM8C01G33740	chr01:76006083-76006652	+	3'	76006586-76006586	76006586-76006652
DM8C01G33820	chr01:76074523-76075247	-	5'	76075208-76075208	76075208-76075247
DM8C01G33920	chr01:76162646-76164981	+	3'	76164611-76164611	76164611-76164981
DM8C01G33950	chr01:76177442-76179308	-	5'	76179212-76179212	76179212-76179308
DM8C01G33960	chr01:76182097-76185999	+	3'	76185875-76185875	76185875-76185999
DM8C01G33990	chr01:76209183-76213469	-	5'	76212572-76212572	76212572-76213469
DM8C01G34010	chr01:76238725-76253327	+	3'	76253135-76253135	76253135-76253327
DM8C01G34040	chr01:76265785-76268277	-	5'	76267279-76267279	76267279-76268277
DM8C01G34060	chr01:76272053-76281799	-	5'	76281740-76281740	76281740-76281799
DM8C01G34090	chr01:76300099-76302830	-	5'	76302819-76302819	76302819-76302830
DM8C01G34100	chr01:76309357-76310826	+	3'	76310758-76310758	76310758-76310826
DM8C01G34140	chr01:76353304-76354635	+	3'	76354392-76354392	76354392-76354635
DM8C01G34150	chr01:76356138-76357885	+	3'	76357496-76357496	76357496-76357885
DM8C01G34310	chr01:76461859-76465223	+	3'	76464503-76464503	76464503-76465223
DM8C01G34380	chr01:76514664-76516761	+	3'	76515501-76515501	76515501-76516761
DM8C01G34390	chr01:76518213-76519216	-	5'	76519112-76519112	76519112-76519216
DM8C01G34400	chr01:76536924-76537850	+	3'	76537841-76537841	76537841-76537850
DM8C01G34420	chr01:76548518-76553459	+	3'	76552774-76552774	76552774-76553459
DM8C01G34610	chr01:76699711-76701194	-	5'	76701109-76701109	76701109-76701194
DM8C01G34620	chr01:76701838-76704476	+	3'	76704336-76704336	76704336-76704476
DM8C01G34890	chr01:76882242-76888227	+	3'	76887774-76887774	76887774-76888227
DM8C01G34900	chr01:76890056-76896366	-	5'	76896318-76896318	76896318-76896366
DM8C01G34930	chr01:76913380-76923453	+	3'	76923173-76923173	76923173-76923453
DM8C01G34940	chr01:76926233-76938028	+	3'	76937981-76937981	76937981-76938028
DM8C01G34950	chr01:76938029-76941780	+	3'	76941274-76941274	76941274-76941780
DM8C01G34960	chr01:76944421-76946521	+	3'	76946064-76946064	76946064-76946521
DM8C01G35010	chr01:76972742-76974748	+	3'	76974692-76974692	76974692-76974748
DM8C01G35030	chr01:76981666-76988969	+	3'	76988756-76988756	76988756-76988969
DM8C01G35130	chr01:77111574-77117937	-	5'	77117503-77117503	77117503-77117937
DM8C01G35160	chr01:77140076-77140483	-	5'	77140477-77140477	77140477-77140483
DM8C01G35180	chr01:77161181-77163271	-	5'	77163010-77163010	77163010-77163271
DM8C01G35190	chr01:77169417-77173903	+	3'	77173795-77173795	77173795-77173903
DM8C01G35380	chr01:77294328-77301274	-	5'	77301198-77301198	77301198-77301274
DM8C01G35400	chr01:77306248-77308137	-	5'	77308069-77308069	77308069-77308137
DM8C01G35410	chr01:77309515-77313654	-	5'	77313509-77313509	77313509-77313654
DM8C01G35450	chr01:77336501-77348215	+	3'	77348198-77348198	77348198-77348215
DM8C01G35500	chr01:77415580-77421953	+	3'	77421523-77421523	77421523-77421953
DM8C01G35510	chr01:77434004-77435878	+	3'	77435757-77435757	77435757-77435878
DM8C01G35550	chr01:77457142-77461878	-	5'	77461407-77461407	77461407-77461878
DM8C01G35560	chr01:77464254-77467849	+	3'	77467460-77467460	77467460-77467849
DM8C01G35600	chr01:77482816-77484420	-	5'	77484249-77484249	77484249-77484420
DM8C01G35620	chr01:77487625-77497086	+	5'	77487749-77487749	77487625-77487749
DM8C01G35630	chr01:77498032-77503339	+	3'	77502869-77502869	77502869-77503339
DM8C01G35730	chr01:77585803-77590189	-	5'	77590076-77590076	77590076-77590189
DM8C01G35810	chr01:77639946-77643138	+	3'	77642915-77642915	77642915-77643138
DM8C01G36160	chr01:77927264-77930359	-	5'	77930190-77930190	77930190-77930359
DM8C01G36190	chr01:77958660-77983027	-	5'	77983005-77983005	77983005-77983027
DM8C01G36270	chr01:78053770-78054670	-	5'	78054639-78054639	78054639-78054670
DM8C01G36300	chr01:78070150-78070769	-	5'	78070703-78070703	78070703-78070769
DM8C01G36500	chr01:78200472-78204511	-	5'	78204453-78204453	78204453-78204511
DM8C01G36510	chr01:78208754-78211249	-	5'	78211161-78211161	78211161-78211249
DM8C01G36550	chr01:78248204-78251389	+	3'	78251357-78251357	78251357-78251389
DM8C01G36580	chr01:78261340-78268906	+	3'	78268882-78268882	78268882-78268906
DM8C01G36590	chr01:78275306-78286120	+	3'	78285878-78285878	78285878-78286120
DM8C01G36610	chr01:78292420-78300186	+	3'	78299927-78299927	78299927-78300186
DM8C01G36630	chr01:78307420-78312589	+	5'	78307505-78307505	78307420-78307505
DM8C01G36740	chr01:78437220-78439149	+	3'	78438893-78438893	78438893-78439149
DM8C01G36820	chr01:78491697-78494547	-	5'	78494322-78494322	78494322-78494547
DM8C01G36840	chr01:78502372-78505272	-	5'	78505178-78505178	78505178-78505272
DM8C01G36910	chr01:78552499-78553615	-	5'	78553529-78553529	78553529-78553615
DM8C01G36920	chr01:78555466-78557008	-	5'	78556921-78556921	78556921-78557008
DM8C01G36940	chr01:78586233-78587231	+	3'	78587115-78587115	78587115-78587231
DM8C01G36950	chr01:78589417-78591702	-	5'	78591665-78591665	78591665-78591702
DM8C01G37000	chr01:78653082-78657330	+	3'	78656701-78656701	78656701-78657330
DM8C01G37030	chr01:78678503-78681905	-	5'	78681872-78681872	78681872-78681905
DM8C01G37050	chr01:78709815-78713800	+	3'	78713313-78713313	78713313-78713800
DM8C01G37090	chr01:78731137-78733813	-	5'	78733752-78733752	78733752-78733813
DM8C01G37260	chr01:78859426-78864489	+	3'	78864160-78864160	78864160-78864489
DM8C01G37380	chr01:78947233-78958393	+	3'	78957652-78957652	78957652-78958393
DM8C01G37410	chr01:78981474-78983642	+	3'	78983597-78983597	78983597-78983642
DM8C01G37450	chr01:79011850-79015430	-	5'	79015331-79015331	79015331-79015430
DM8C01G37480	chr01:79035572-79048598	-	5'	79048594-79048594	79048594-79048598
DM8C01G37490	chr01:79052078-79056135	-	5'	79055837-79055837	79055837-79056135
DM8C01G37500	chr01:79059525-79062154	+	3'	79062018-79062018	79062018-79062154
DM8C01G37580	chr01:79121584-79154816	+	5'	79123268-79123268	79121584-79123268
DM8C01G37740	chr01:79265877-79268118	+	3'	79267910-79267910	79267910-79268118
DM8C01G37750	chr01:79269996-79272107	-	5'	79271956-79271956	79271956-79272107
DM8C01G37790	chr01:79296653-79299764	+	3'	79299522-79299522	79299522-79299764
DM8C01G37820	chr01:79314113-79316369	-	5'	79316284-79316284	79316284-79316369
DM8C01G37860	chr01:79359578-79361864	+	3'	79361841-79361841	79361841-79361864
DM8C01G37870	chr01:79374700-79385786	+	3'	79385472-79385472	79385472-79385786
DM8C01G37900	chr01:79402445-79406508	+	3'	79406247-79406247	79406247-79406508
DM8C01G37930	chr01:79418224-79423169	-	5'	79423121-79423121	79423121-79423169
DM8C01G37940	chr01:79446223-79452397	-	5'	79452385-79452385	79452385-79452397
DM8C01G37970	chr01:79462601-79465779	-	5'	79465756-79465756	79465756-79465779
DM8C01G38050	chr01:79558190-79564381	+	3'	79564172-79564172	79564172-79564381
DM8C01G38060	chr01:79567834-79570417	+	3'	79569930-79569930	79569930-79570417
DM8C01G38090	chr01:79590528-79592910	+	3'	79592738-79592738	79592738-79592910
DM8C01G38100	chr01:79595768-79596840	+	3'	79596823-79596823	79596823-79596840
DM8C01G38110	chr01:79598815-79606118	-	5'	79606040-79606040	79606040-79606118
DM8C01G38220	chr01:79691762-79707700	+	3'	79707586-79707586	79707586-79707700
DM8C01G38240	chr01:79716639-79717269	+	3'	79717033-79717033	79717033-79717269
DM8C01G38300	chr01:79789365-79793163	+	3'	79793138-79793138	79793138-79793163
DM8C01G38330	chr01:79808503-79809960	-	5'	79809881-79809881	79809881-79809960
DM8C01G38480	chr01:79940348-79940912	-	5'	79940824-79940824	79940824-79940912
DM8C01G38510	chr01:79953724-79955318	-	5'	79955149-79955149	79955149-79955318
DM8C01G38520	chr01:79958598-79968447	-	5'	79968312-79968312	79968312-79968447
DM8C01G38560	chr01:80005337-80008962	+	3'	80008782-80008782	80008782-80008962
DM8C01G38590	chr01:80049329-80056671	-	5'	80056602-80056602	80056602-80056671
DM8C01G38630	chr01:80074413-80079045	+	3'	80079031-80079031	80079031-80079045
DM8C01G38740	chr01:80178990-80185696	-	5'	80185578-80185578	80185578-80185696
DM8C01G38750	chr01:80203095-80205541	+	3'	80205247-80205247	80205247-80205541
DM8C01G38770	chr01:80219090-80228563	+	3'	80228379-80228379	80228379-80228563
DM8C01G38780	chr01:80228819-80231347	-	5'	80231298-80231298	80231298-80231347
DM8C01G38950	chr01:80303243-80311836	-	5'	80311779-80311779	80311779-80311836
DM8C01G39030	chr01:80347077-80348232	-	5'	80347832-80347832	80347832-80348232
DM8C01G39170	chr01:80399537-80404039	-	5'	80403514-80403514	80403514-80404039
DM8C01G39180	chr01:80406505-80420958	-	3'	80406731-80406731	80406505-80406731
DM8C01G39200	chr01:80428972-80429860	+	3'	80429771-80429771	80429771-80429860
DM8C01G39210	chr01:80438096-80445842	+	5'	80438126-80438126	80438096-80438126
DM8C01G39290	chr01:80496450-80498619	+	3'	80498552-80498552	80498552-80498619
DM8C01G39400	chr01:80644360-80650087	+	3'	80649595-80649595	80649595-80650087
DM8C01G39430	chr01:80655590-80663294	-	5'	80663272-80663272	80663272-80663294
DM8C01G39440	chr01:80664219-80673013	-	5'	80672903-80672903	80672903-80673013
DM8C01G39470	chr01:80690973-80704278	-	5'	80704089-80704089	80704089-80704278
DM8C01G39480	chr01:80705694-80712420	-	5'	80712269-80712269	80712269-80712420
DM8C01G39540	chr01:80763326-80764242	+	3'	80764013-80764013	80764013-80764242
DM8C01G39560	chr01:80773961-80798845	+	3'	80798666-80798666	80798666-80798845
DM8C01G39650	chr01:80900140-80907909	-	5'	80907698-80907698	80907698-80907909
DM8C01G39660	chr01:80908892-80911204	+	3'	80911170-80911170	80911170-80911204
DM8C01G39670	chr01:80913113-80923193	-	5'	80922925-80922925	80922925-80923193
DM8C01G39740	chr01:80986710-80993445	-	5'	80993388-80993388	80993388-80993445
DM8C01G39750	chr01:81000982-81007009	+	3'	81006795-81006795	81006795-81007009
DM8C01G39760	chr01:81007667-81008258	-	5'	81008215-81008215	81008215-81008258
DM8C01G39770	chr01:81012094-81014106	-	5'	81014097-81014097	81014097-81014106
DM8C01G39780	chr01:81035760-81039925	+	3'	81039635-81039635	81039635-81039925
DM8C01G39820	chr01:81057305-81064181	-	5'	81064046-81064046	81064046-81064181
DM8C01G39830	chr01:81068968-81069745	+	3'	81069660-81069660	81069660-81069745
DM8C01G39850	chr01:81095682-81096619	+	3'	81096526-81096526	81096526-81096619
DM8C01G39900	chr01:81130600-81131540	-	5'	81131505-81131505	81131505-81131540
DM8C01G39930	chr01:81146088-81147483	-	5'	81147302-81147302	81147302-81147483
DM8C01G40020	chr01:81253155-81258852	+	3'	81258707-81258707	81258707-81258852
DM8C01G40030	chr01:81259246-81261221	-	5'	81261140-81261140	81261140-81261221
DM8C01G40040	chr01:81270858-81272928	-	5'	81272462-81272462	81272462-81272928
DM8C01G40140	chr01:81339538-81345124	-	5'	81344777-81344777	81344777-81345124
DM8C01G40210	chr01:81394952-81398607	+	3'	81398238-81398238	81398238-81398607
DM8C01G40230	chr01:81412112-81425406	+	3'	81425000-81425000	81425000-81425406
DM8C01G40240	chr01:81428865-81432687	+	3'	81432233-81432233	81432233-81432687
DM8C01G40290	chr01:81468867-81469365	+	3'	81469334-81469334	81469334-81469365
DM8C01G40420	chr01:81612981-81615714	+	3'	81615686-81615686	81615686-81615714
DM8C01G40500	chr01:81677701-81679131	-	5'	81679127-81679127	81679127-81679131
DM8C01G40510	chr01:81687674-81693718	+	3'	81693094-81693094	81693094-81693718
DM8C01G40560	chr01:81711983-81713343	+	3'	81713268-81713268	81713268-81713343
DM8C01G40610	chr01:81762894-81771591	+	3'	81771392-81771392	81771392-81771591
DM8C01G40620	chr01:81777872-81778427	-	5'	81778401-81778401	81778401-81778427
DM8C01G40720	chr01:81827481-81843704	+	3'	81843413-81843413	81843413-81843704
DM8C01G40910	chr01:81997051-82001606	+	3'	82001355-82001355	82001355-82001606
DM8C01G40940	chr01:82033833-82035046	-	5'	82035033-82035033	82035033-82035046
DM8C01G41050	chr01:82132797-82135397	-	5'	82135380-82135380	82135380-82135397
DM8C01G41090	chr01:82162974-82175880	+	3'	82175715-82175715	82175715-82175880
DM8C01G41100	chr01:82179846-82183963	+	3'	82183552-82183552	82183552-82183963
DM8C01G41110	chr01:82186165-82187405	-	5'	82187340-82187340	82187340-82187405
DM8C01G41140	chr01:82214218-82215443	-	5'	82215396-82215396	82215396-82215443
DM8C01G41300	chr01:82256541-82281722	-	3'	82256879-82256879	82256541-82256879
DM8C01G41410	chr01:82316462-82318362	-	5'	82318360-82318360	82318360-82318362
DM8C01G41420	chr01:82325716-82330408	+	3'	82330238-82330238	82330238-82330408
DM8C01G41450	chr01:82339937-82360116	-	5'	82360002-82360002	82360002-82360116
DM8C01G41470	chr01:82379166-82381107	-	5'	82381052-82381052	82381052-82381107
DM8C01G41530	chr01:82468853-82470315	-	5'	82470280-82470280	82470280-82470315
DM8C01G41540	chr01:82475168-82479311	+	3'	82479253-82479253	82479253-82479311
DM8C01G41600	chr01:82501392-82503230	-	5'	82503104-82503104	82503104-82503230
DM8C01G41660	chr01:82535632-82537942	+	3'	82537886-82537886	82537886-82537942
DM8C01G41770	chr01:82616102-82630226	+	3'	82629991-82629991	82629991-82630226
DM8C01G41930	chr01:82733115-82737100	-	5'	82737056-82737056	82737056-82737100
DM8C01G41980	chr01:82788060-82791078	-	5'	82790824-82790824	82790824-82791078
DM8C01G42020	chr01:82833144-82840035	+	3'	82839837-82839837	82839837-82840035
DM8C01G42120	chr01:82910807-82915332	+	3'	82915040-82915040	82915040-82915332
DM8C01G42160	chr01:82922449-82927240	-	5'	82927107-82927107	82927107-82927240
DM8C01G42280	chr01:83026578-83030817	+	3'	83030395-83030395	83030395-83030817
DM8C01G42370	chr01:83078397-83079389	-	5'	83079353-83079353	83079353-83079389
DM8C01G42400	chr01:83105020-83107440	-	5'	83107311-83107311	83107311-83107440
DM8C01G42580	chr01:83313402-83315158	+	3'	83314820-83314820	83314820-83315158
DM8C01G42590	chr01:83321427-83324647	-	5'	83324575-83324575	83324575-83324647
DM8C01G42630	chr01:83351036-83359793	+	3'	83359458-83359458	83359458-83359793
DM8C01G42660	chr01:83379901-83381627	-	5'	83381588-83381588	83381588-83381627
DM8C01G42770	chr01:83497093-83498383	-	5'	83498113-83498113	83498113-83498383
DM8C01G42870	chr01:83557135-83560619	+	3'	83560515-83560515	83560515-83560619
DM8C01G42890	chr01:83574096-83575902	-	5'	83575795-83575795	83575795-83575902
DM8C01G42900	chr01:83581791-83591062	+	3'	83591006-83591006	83591006-83591062
DM8C01G42920	chr01:83601187-83602090	-	5'	83601899-83601899	83601899-83602090
DM8C01G43010	chr01:83678658-83679839	+	3'	83679666-83679666	83679666-83679839
DM8C01G43050	chr01:83704412-83713915	+	3'	83713474-83713474	83713474-83713915
DM8C01G43070	chr01:83723786-83726716	+	3'	83726702-83726702	83726702-83726716
DM8C01G43160	chr01:83764556-83768421	+	3'	83768393-83768393	83768393-83768421
DM8C01G43180	chr01:83779290-83785253	+	3'	83784972-83784972	83784972-83785253
DM8C01G43250	chr01:83831876-83847388	+	3'	83847265-83847265	83847265-83847388
DM8C01G43300	chr01:83861896-83863109	-	5'	83863099-83863099	83863099-83863109
DM8C01G43330	chr01:83886503-83888420	+	3'	83888086-83888086	83888086-83888420
DM8C01G43420	chr01:83951125-83953730	+	3'	83953708-83953708	83953708-83953730
DM8C01G43460	chr01:84044032-84047253	-	5'	84047212-84047212	84047212-84047253
DM8C01G43480	chr01:84051421-84062242	+	3'	84062071-84062071	84062071-84062242
DM8C01G43530	chr01:84108243-84112157	-	5'	84112046-84112046	84112046-84112157
DM8C01G43560	chr01:84123027-84133176	+	3'	84132906-84132906	84132906-84133176
DM8C01G43630	chr01:84200361-84201552	+	3'	84201250-84201250	84201250-84201552
DM8C01G43650	chr01:84208896-84212563	-	5'	84212463-84212463	84212463-84212563
DM8C01G43750	chr01:84258063-84267207	-	5'	84266955-84266955	84266955-84267207
DM8C01G43760	chr01:84268286-84273330	+	3'	84273120-84273120	84273120-84273330
DM8C01G43830	chr01:84350639-84355018	-	5'	84354913-84354913	84354913-84355018
DM8C01G43840	chr01:84358491-84360671	-	5'	84360611-84360611	84360611-84360671
DM8C01G43870	chr01:84379194-84383842	+	3'	84383479-84383479	84383479-84383842
DM8C01G43970	chr01:84455007-84457987	-	5'	84457893-84457893	84457893-84457987
DM8C01G44010	chr01:84488156-84494177	+	3'	84494092-84494092	84494092-84494177
DM8C01G44020	chr01:84495340-84500975	+	3'	84500573-84500573	84500573-84500975
DM8C01G44030	chr01:84503562-84504224	-	5'	84504083-84504083	84504083-84504224
DM8C01G44080	chr01:84530628-84549901	+	3'	84549665-84549665	84549665-84549901
DM8C01G44110	chr01:84574303-84575887	-	5'	84575766-84575766	84575766-84575887
DM8C01G44170	chr01:84629816-84631196	+	3'	84631193-84631193	84631193-84631196
DM8C01G44190	chr01:84635896-84638375	+	3'	84638355-84638355	84638355-84638375
DM8C01G44260	chr01:84685679-84696020	+	3'	84695206-84695206	84695206-84696020
DM8C01G44290	chr01:84713711-84715289	-	5'	84715072-84715072	84715072-84715289
DM8C01G44300	chr01:84721153-84723695	-	5'	84723615-84723615	84723615-84723695
DM8C01G44310	chr01:84725032-84737207	-	5'	84737114-84737114	84737114-84737207
DM8C01G44360	chr01:84757920-84758764	+	3'	84758522-84758522	84758522-84758764
DM8C01G44420	chr01:84800125-84801670	+	3'	84801533-84801533	84801533-84801670
DM8C01G44450	chr01:84825516-84832675	-	5'	84832549-84832549	84832549-84832675
DM8C01G44460	chr01:84838026-84842474	+	3'	84842238-84842238	84842238-84842474
DM8C01G44500	chr01:84864107-84880079	+	5'	84865410-84865410	84864107-84865410
DM8C01G44600	chr01:84970889-84972488	-	5'	84972451-84972451	84972451-84972488
DM8C01G44620	chr01:84979065-84984409	-	3'	84980136-84980136	84979065-84980136
DM8C01G44710	chr01:85025867-85030541	+	3'	85030129-85030129	85030129-85030541
DM8C01G44750	chr01:85054624-85059546	+	3'	85059095-85059095	85059095-85059546
DM8C01G44790	chr01:85103826-85110844	+	3'	85110817-85110817	85110817-85110844
DM8C01G44830	chr01:85163532-85166225	+	3'	85165442-85165442	85165442-85166225
DM8C01G45170	chr01:85430226-85438991	-	5'	85438798-85438798	85438798-85438991
DM8C01G45270	chr01:85513755-85515149	+	3'	85514888-85514888	85514888-85515149
DM8C01G45290	chr01:85524160-85526851	+	3'	85526682-85526682	85526682-85526851
DM8C01G45310	chr01:85529213-85532493	-	5'	85532376-85532376	85532376-85532493
DM8C01G45320	chr01:85534331-85540266	-	5'	85540180-85540180	85540180-85540266
DM8C01G45330	chr01:85541330-85556453	-	5'	85556452-85556452	85556452-85556453
DM8C01G45360	chr01:85585488-85585918	+	3'	85585832-85585832	85585832-85585918
DM8C01G45580	chr01:85783174-85787195	-	5'	85787114-85787114	85787114-85787195
DM8C01G45590	chr01:85790325-85791617	-	5'	85791565-85791565	85791565-85791617
DM8C01G45720	chr01:85879186-85882838	+	3'	85882616-85882616	85882616-85882838
DM8C01G45740	chr01:85887038-85889446	-	5'	85888894-85888894	85888894-85889446
DM8C01G45770	chr01:85919570-85923748	-	5'	85923571-85923571	85923571-85923748
DM8C01G45860	chr01:86007329-86012137	-	5'	86012131-86012131	86012131-86012137
DM8C01G45910	chr01:86066934-86073618	-	5'	86073406-86073406	86073406-86073618
DM8C01G46050	chr01:86163672-86164826	-	5'	86164784-86164784	86164784-86164826
DM8C01G46070	chr01:86180195-86189850	+	3'	86189828-86189828	86189828-86189850
DM8C01G46120	chr01:86216999-86219025	-	5'	86218983-86218983	86218983-86219025
DM8C01G46190	chr01:86267405-86287589	-	5'	86287546-86287546	86287546-86287589
DM8C01G46200	chr01:86301160-86303036	-	5'	86303031-86303031	86303031-86303036
DM8C01G46220	chr01:86319213-86328340	-	5'	86328329-86328329	86328329-86328340
DM8C01G46330	chr01:86418143-86420343	-	5'	86420248-86420248	86420248-86420343
DM8C01G46350	chr01:86435547-86438979	-	5'	86438900-86438900	86438900-86438979
DM8C01G46370	chr01:86446839-86453228	-	5'	86452978-86452978	86452978-86453228
DM8C01G46390	chr01:86497147-86497426	+	3'	86497419-86497419	86497419-86497426
DM8C01G46400	chr01:86500029-86500452	-	5'	86500422-86500422	86500422-86500452
DM8C01G46430	chr01:86534773-86537639	+	3'	86537499-86537499	86537499-86537639
DM8C01G46500	chr01:86572016-86573696	+	3'	86573680-86573680	86573680-86573696
DM8C01G46510	chr01:86575152-86577232	-	5'	86577212-86577212	86577212-86577232
DM8C01G46560	chr01:86612118-86613134	+	3'	86612936-86612936	86612936-86613134
DM8C01G46570	chr01:86622514-86623489	+	3'	86623302-86623302	86623302-86623489
DM8C01G46580	chr01:86628201-86629175	+	3'	86628905-86628905	86628905-86629175
DM8C01G46610	chr01:86657418-86660579	+	3'	86660286-86660286	86660286-86660579
DM8C01G46660	chr01:86721072-86726960	+	3'	86725954-86725954	86725954-86726960
DM8C01G46770	chr01:86786589-86796439	+	3'	86796142-86796142	86796142-86796439
DM8C01G46820	chr01:86835676-86840400	+	3'	86840039-86840039	86840039-86840400
DM8C01G46870	chr01:86876151-86879022	+	3'	86878861-86878861	86878861-86879022
DM8C01G46900	chr01:86896794-86902203	-	5'	86902082-86902082	86902082-86902203
DM8C01G47050	chr01:87013781-87027637	-	3'	87014395-87014395	87013781-87014395
DM8C01G47070	chr01:87035963-87044015	+	3'	87044008-87044008	87044008-87044015
DM8C01G47110	chr01:87071209-87073907	+	3'	87073843-87073843	87073843-87073907
DM8C01G47180	chr01:87126541-87130240	+	3'	87130215-87130215	87130215-87130240
DM8C01G47190	chr01:87133377-87135155	-	5'	87135060-87135060	87135060-87135155
DM8C01G47200	chr01:87135334-87150084	-	3'	87135783-87135783	87135334-87135783
DM8C01G47250	chr01:87213622-87214992	+	3'	87214782-87214782	87214782-87214992
DM8C01G47260	chr01:87222512-87225315	+	3'	87225018-87225018	87225018-87225315
DM8C01G47280	chr01:87235164-87236399	+	3'	87236325-87236325	87236325-87236399
DM8C01G47730	chr01:87434145-87447578	-	5'	87447514-87447514	87447514-87447578
DM8C01G47950	chr01:87575292-87579420	-	5'	87579401-87579401	87579401-87579420
DM8C01G47970	chr01:87588833-87589870	+	3'	87589851-87589851	87589851-87589870
DM8C01G47990	chr01:87601752-87602468	-	5'	87602405-87602405	87602405-87602468
DM8C01G48000	chr01:87605643-87606368	-	5'	87606290-87606290	87606290-87606368
DM8C01G48010	chr01:87610864-87614591	-	5'	87614530-87614530	87614530-87614591
DM8C01G48030	chr01:87624327-87628082	+	3'	87628076-87628076	87628076-87628082
DM8C01G48050	chr01:87639845-87647753	-	5'	87647683-87647683	87647683-87647753
DM8C01G48080	chr01:87674129-87675318	+	3'	87675060-87675060	87675060-87675318
DM8C01G48130	chr01:87700887-87709971	+	3'	87709388-87709388	87709388-87709971
DM8C01G48150	chr01:87713217-87716169	+	3'	87715905-87715905	87715905-87716169
DM8C01G48210	chr01:87785184-87796024	+	3'	87795925-87795925	87795925-87796024
DM8C01G48290	chr01:87851085-87857641	+	3'	87857263-87857263	87857263-87857641
DM8C01G48310	chr01:87869643-87878029	+	3'	87877523-87877523	87877523-87878029
DM8C01G48420	chr01:87957908-87961550	+	3'	87961282-87961282	87961282-87961550
DM8C01G48430	chr01:87961959-87965140	-	5'	87964945-87964945	87964945-87965140
DM8C01G48460	chr01:88003290-88008457	+	3'	88008097-88008097	88008097-88008457
DM8C01G48470	chr01:88016110-88019709	+	3'	88019586-88019586	88019586-88019709
DM8C01G48530	chr01:88070081-88071499	-	5'	88071478-88071478	88071478-88071499
DM8C01G48770	chr01:88285090-88287829	-	5'	88287827-88287827	88287827-88287829
DM8C01G48880	chr01:88367270-88371366	-	5'	88371269-88371269	88371269-88371366
DM8C01G48930	chr01:88397291-88399179	-	5'	88399154-88399154	88399154-88399179
DM8C01G48950	chr01:88413547-88415892	-	5'	88415857-88415857	88415857-88415892
DM8C01G49000	chr01:88445241-88450233	+	3'	88450061-88450061	88450061-88450233
DM8C01G49070	chr01:88505019-88520757	-	5'	88520622-88520622	88520622-88520757
DM8C01G49150	chr01:88566595-88579092	-	5'	88579016-88579016	88579016-88579092
DM8C01G49210	chr01:88705732-88725304	+	3'	88724993-88724993	88724993-88725304
DM8C02G00190	chr02:169422-171273	+	3'	170602-170602	170602-171273
DM8C02G00200	chr02:173506-180836	-	5'	177925-177925	177925-180836
DM8C02G00250	chr02:187546-189582	-	5'	188641-188641	188641-189582
DM8C02G00260	chr02:191008-195698	-	5'	195343-195343	195343-195698
DM8C02G00490	chr02:1585295-1591364	+	3'	1591180-1591180	1591180-1591364
DM8C02G00770	chr02:3784053-3812395	+	3'	3812229-3812229	3812229-3812395
DM8C02G00780	chr02:3878937-3880086	+	3'	3880040-3880040	3880040-3880086
DM8C02G00910	chr02:4644135-4651290	+	3'	4651188-4651188	4651188-4651290
DM8C02G00950	chr02:5022906-5035062	-	5'	5034970-5034970	5034970-5035062
DM8C02G01060	chr02:5546990-5587055	-	5'	5586420-5586420	5586420-5587055
DM8C02G01090	chr02:5701879-5704025	-	5'	5703996-5703996	5703996-5704025
DM8C02G01290	chr02:6875119-6878798	-	5'	6878669-6878669	6878669-6878798
DM8C02G01510	chr02:7496408-7506995	-	5'	7499505-7499505	7499505-7506995
DM8C02G01660	chr02:7865171-7865988	-	5'	7865956-7865956	7865956-7865988
DM8C02G01900	chr02:8319181-8323837	-	5'	8323783-8323783	8323783-8323837
DM8C02G01990	chr02:8592858-8593582	+	3'	8593574-8593574	8593574-8593582
DM8C02G02010	chr02:8735172-8738716	+	3'	8738579-8738579	8738579-8738716
DM8C02G02040	chr02:8810115-8832881	-	3'	8810292-8810292	8810115-8810292
DM8C02G02090	chr02:8936782-8944559	+	3'	8944541-8944541	8944541-8944559
DM8C02G02160	chr02:9124355-9128438	+	3'	9128386-9128386	9128386-9128438
DM8C02G02540	chr02:11013733-11016165	-	5'	11016129-11016129	11016129-11016165
DM8C02G02550	chr02:11025989-11030270	+	3'	11030178-11030178	11030178-11030270
DM8C02G02670	chr02:11261868-11267711	+	3'	11267512-11267512	11267512-11267711
DM8C02G02810	chr02:11644802-11646685	-	5'	11646631-11646631	11646631-11646685
DM8C02G02880	chr02:11944936-11946444	-	5'	11946210-11946210	11946210-11946444
DM8C02G03320	chr02:13573353-13584736	-	5'	13584699-13584699	13584699-13584736
DM8C02G03370	chr02:13756909-13766212	-	5'	13766008-13766008	13766008-13766212
DM8C02G03420	chr02:13892866-13906695	-	5'	13906540-13906540	13906540-13906695
DM8C02G03440	chr02:13967348-13969265	-	5'	13969239-13969239	13969239-13969265
DM8C02G03470	chr02:14122168-14126794	-	5'	14126754-14126754	14126754-14126794
DM8C02G03510	chr02:14210439-14218896	-	5'	14216658-14216658	14216658-14218896
DM8C02G03590	chr02:14375488-14378793	+	3'	14378564-14378564	14378564-14378793
DM8C02G03600	chr02:14379334-14401223	-	5'	14401166-14401166	14401166-14401223
DM8C02G03620	chr02:14446622-14448943	-	5'	14448627-14448627	14448627-14448943
DM8C02G03730	chr02:14810961-14812271	+	3'	14812085-14812085	14812085-14812271
DM8C02G03780	chr02:14951706-14955454	+	3'	14955389-14955389	14955389-14955454
DM8C02G03870	chr02:15177051-15177775	-	5'	15177698-15177698	15177698-15177775
DM8C02G03990	chr02:15407352-15421642	+	3'	15421311-15421311	15421311-15421642
DM8C02G04110	chr02:15555527-15558684	+	3'	15558218-15558218	15558218-15558684
DM8C02G04500	chr02:16356927-16359439	+	3'	16359299-16359299	16359299-16359439
DM8C02G04510	chr02:16364154-16371145	-	5'	16371114-16371114	16371114-16371145
DM8C02G04660	chr02:16654099-16657263	+	3'	16657050-16657050	16657050-16657263
DM8C02G04800	chr02:16918468-16919717	+	3'	16919688-16919688	16919688-16919717
DM8C02G04860	chr02:17061864-17074161	-	5'	17074136-17074136	17074136-17074161
DM8C02G05030	chr02:17222090-17224065	-	5'	17223782-17223782	17223782-17224065
DM8C02G05100	chr02:17369391-17370316	-	5'	17370122-17370122	17370122-17370316
DM8C02G05250	chr02:17712152-17717562	+	3'	17717524-17717524	17717524-17717562
DM8C02G05530	chr02:18164237-18166223	+	3'	18166189-18166189	18166189-18166223
DM8C02G05590	chr02:18355166-18360965	+	3'	18360817-18360817	18360817-18360965
DM8C02G05600	chr02:18397041-18404838	+	3'	18404677-18404677	18404677-18404838
DM8C02G05610	chr02:18405337-18410058	-	5'	18409990-18409990	18409990-18410058
DM8C02G05620	chr02:18419349-18420134	-	5'	18419900-18419900	18419900-18420134
DM8C02G05750	chr02:18684790-18689042	+	3'	18688760-18688760	18688760-18689042
DM8C02G05830	chr02:18756267-18768396	-	5'	18768380-18768380	18768380-18768396
DM8C02G05920	chr02:18915612-18922645	-	5'	18922536-18922536	18922536-18922645
DM8C02G06180	chr02:19248131-19252587	+	3'	19252442-19252442	19252442-19252587
DM8C02G06240	chr02:19269922-19273760	-	5'	19273661-19273661	19273661-19273760
DM8C02G06250	chr02:19287125-19343205	+	5'	19287471-19287471	19287125-19287471
DM8C02G06270	chr02:19300359-19300771	-	5'	19300727-19300727	19300727-19300771
DM8C02G06310	chr02:19378710-19380018	+	3'	19379688-19379688	19379688-19380018
DM8C02G06350	chr02:19447553-19451162	-	5'	19451127-19451127	19451127-19451162
DM8C02G06400	chr02:19496431-19498929	-	5'	19498638-19498638	19498638-19498929
DM8C02G06920	chr02:20047786-20059945	+	3'	20059469-20059469	20059469-20059945
DM8C02G06960	chr02:20090828-20094379	+	3'	20094290-20094290	20094290-20094379
DM8C02G06980	chr02:20110914-20112572	-	5'	20112534-20112534	20112534-20112572
DM8C02G07030	chr02:20138674-20142896	-	5'	20142857-20142857	20142857-20142896
DM8C02G07050	chr02:20147480-20149431	-	5'	20149287-20149287	20149287-20149431
DM8C02G07060	chr02:20150610-20158502	-	5'	20158315-20158315	20158315-20158502
DM8C02G07130	chr02:20243287-20254698	-	5'	20254646-20254646	20254646-20254698
DM8C02G07160	chr02:20283374-20286537	+	3'	20286384-20286384	20286384-20286537
DM8C02G07200	chr02:20305819-20307048	-	5'	20306961-20306961	20306961-20307048
DM8C02G07410	chr02:20773648-20774983	-	5'	20774898-20774898	20774898-20774983
DM8C02G07450	chr02:20859240-20861144	-	5'	20861015-20861015	20861015-20861144
DM8C02G07510	chr02:21005999-21008836	+	3'	21008742-21008742	21008742-21008836
DM8C02G07520	chr02:21013016-21016732	-	5'	21016474-21016474	21016474-21016732
DM8C02G07570	chr02:21128521-21135928	+	3'	21135496-21135496	21135496-21135928
DM8C02G07610	chr02:21162312-21163647	+	3'	21163613-21163613	21163613-21163647
DM8C02G07900	chr02:21508965-21509690	-	5'	21509638-21509638	21509638-21509690
DM8C02G07930	chr02:21534593-21537356	+	3'	21537032-21537032	21537032-21537356
DM8C02G08200	chr02:21881281-21885429	-	5'	21885115-21885115	21885115-21885429
DM8C02G08310	chr02:22016957-22022747	+	3'	22022190-22022190	22022190-22022747
DM8C02G08340	chr02:22112136-22113465	+	3'	22113131-22113131	22113131-22113465
DM8C02G08350	chr02:22114357-22118523	-	5'	22118427-22118427	22118427-22118523
DM8C02G08370	chr02:22152125-22156673	+	3'	22156630-22156630	22156630-22156673
DM8C02G08640	chr02:22698319-22704751	-	5'	22704588-22704588	22704588-22704751
DM8C02G08710	chr02:22804856-22805636	+	3'	22805508-22805508	22805508-22805636
DM8C02G08780	chr02:22966056-22970584	-	5'	22970459-22970459	22970459-22970584
DM8C02G08830	chr02:23011032-23012339	+	3'	23012288-23012288	23012288-23012339
DM8C02G09030	chr02:23335026-23335931	+	3'	23335739-23335739	23335739-23335931
DM8C02G09040	chr02:23348257-23449987	+	5'	23351509-23351509	23348257-23351509
DM8C02G09050	chr02:23381491-23409287	-	5'	23409194-23409194	23409194-23409287
DM8C02G09110	chr02:23529289-23533366	+	3'	23532987-23532987	23532987-23533366
DM8C02G09300	chr02:23745639-23747061	+	3'	23746714-23746714	23746714-23747061
DM8C02G09340	chr02:23808408-23812658	-	5'	23812375-23812375	23812375-23812658
DM8C02G09350	chr02:23830018-23831166	-	5'	23831143-23831143	23831143-23831166
DM8C02G09440	chr02:23968180-23968888	-	5'	23968845-23968845	23968845-23968888
DM8C02G09510	chr02:24085128-24090174	-	5'	24089616-24089616	24089616-24090174
DM8C02G09520	chr02:24091896-24098172	-	5'	24098142-24098142	24098142-24098172
DM8C02G09530	chr02:24100115-24104873	-	5'	24104853-24104853	24104853-24104873
DM8C02G09570	chr02:24155772-24160017	+	3'	24159615-24159615	24159615-24160017
DM8C02G09580	chr02:24164081-24165135	+	3'	24164948-24164948	24164948-24165135
DM8C02G09630	chr02:24190537-24196044	-	5'	24196022-24196022	24196022-24196044
DM8C02G09660	chr02:24237816-24248640	-	5'	24248453-24248453	24248453-24248640
DM8C02G09700	chr02:24285777-24288003	-	5'	24287925-24287925	24287925-24288003
DM8C02G09710	chr02:24298454-24298909	-	5'	24298834-24298834	24298834-24298909
DM8C02G09720	chr02:24316435-24325410	+	3'	24325243-24325243	24325243-24325410
DM8C02G09760	chr02:24358241-24358865	+	3'	24358860-24358860	24358860-24358865
DM8C02G09860	chr02:24436698-24444489	-	5'	24444327-24444327	24444327-24444489
DM8C02G10010	chr02:24598000-24599458	-	5'	24599442-24599442	24599442-24599458
DM8C02G10070	chr02:24629261-24636765	-	5'	24636320-24636320	24636320-24636765
DM8C02G10150	chr02:24671703-24675485	-	5'	24675431-24675431	24675431-24675485
DM8C02G10170	chr02:24714937-24718616	-	3'	24715381-24715381	24714937-24715381
DM8C02G10180	chr02:24738740-24767901	+	5'	24738811-24738811	24738740-24738811
DM8C02G10210	chr02:24776466-24787496	+	3'	24786775-24786775	24786775-24787496
DM8C02G10220	chr02:24790061-24792778	-	5'	24792562-24792562	24792562-24792778
DM8C02G10270	chr02:24806859-24813203	+	3'	24808508-24808508	24808508-24813203
DM8C02G10380	chr02:24931883-24935870	+	3'	24935586-24935586	24935586-24935870
DM8C02G10420	chr02:25006899-25010687	+	3'	25010480-25010480	25010480-25010687
DM8C02G10450	chr02:25020069-25023045	-	5'	25023036-25023036	25023036-25023045
DM8C02G10510	chr02:25091500-25094197	-	5'	25094194-25094194	25094194-25094197
DM8C02G10570	chr02:25199691-25203715	+	3'	25203614-25203614	25203614-25203715
DM8C02G10700	chr02:25264211-25266924	-	5'	25266892-25266892	25266892-25266924
DM8C02G10900	chr02:25450086-25453420	-	5'	25450654-25450654	25450654-25453420
DM8C02G10910	chr02:25456744-25474095	-	3'	25456911-25456911	25456744-25456911
DM8C02G11000	chr02:25561355-25565507	+	3'	25565158-25565158	25565158-25565507
DM8C02G11020	chr02:25579779-25580426	+	3'	25580285-25580285	25580285-25580426
DM8C02G11070	chr02:25618008-25619497	-	5'	25619393-25619393	25619393-25619497
DM8C02G11090	chr02:25633334-25634573	-	5'	25634368-25634368	25634368-25634573
DM8C02G11120	chr02:25650718-25654926	-	5'	25654816-25654816	25654816-25654926
DM8C02G11130	chr02:25658297-25658702	+	3'	25658680-25658680	25658680-25658702
DM8C02G11140	chr02:25664369-25672210	+	3'	25672082-25672082	25672082-25672210
DM8C02G11200	chr02:25697507-25698652	-	5'	25698646-25698646	25698646-25698652
DM8C02G11300	chr02:25777581-25781200	-	5'	25781027-25781027	25781027-25781200
DM8C02G11310	chr02:25787303-25791726	+	3'	25791377-25791377	25791377-25791726
DM8C02G11340	chr02:25802224-25806099	-	5'	25806022-25806022	25806022-25806099
DM8C02G11390	chr02:25837147-25840708	-	5'	25840669-25840669	25840669-25840708
DM8C02G11480	chr02:25948265-25950389	+	3'	25950274-25950274	25950274-25950389
DM8C02G11720	chr02:26084118-26086387	-	5'	26086382-26086382	26086382-26086387
DM8C02G11730	chr02:26087987-26096703	-	5'	26096610-26096610	26096610-26096703
DM8C02G11750	chr02:26106525-26110174	-	3'	26106717-26106717	26106525-26106717
DM8C02G11800	chr02:26149964-26150743	+	3'	26150515-26150515	26150515-26150743
DM8C02G11820	chr02:26176798-26179534	-	5'	26179466-26179466	26179466-26179534
DM8C02G11830	chr02:26180057-26186845	+	3'	26186567-26186567	26186567-26186845
DM8C02G11860	chr02:26202613-26207709	-	5'	26207678-26207678	26207678-26207709
DM8C02G11900	chr02:26284945-26288019	-	5'	26287994-26287994	26287994-26288019
DM8C02G11920	chr02:26323227-26326225	+	3'	26325982-26325982	26325982-26326225
DM8C02G11930	chr02:26327343-26333476	-	5'	26333425-26333425	26333425-26333476
DM8C02G11950	chr02:26342218-26359843	-	5'	26359775-26359775	26359775-26359843
DM8C02G11960	chr02:26375012-26382546	+	3'	26382162-26382162	26382162-26382546
DM8C02G11970	chr02:26383076-26391873	-	5'	26391838-26391838	26391838-26391873
DM8C02G11990	chr02:26423124-26425916	-	5'	26425856-26425856	26425856-26425916
DM8C02G12020	chr02:26456225-26459872	+	3'	26459718-26459718	26459718-26459872
DM8C02G12070	chr02:26490900-26495432	-	5'	26495304-26495304	26495304-26495432
DM8C02G12120	chr02:26519193-26523096	+	3'	26522922-26522922	26522922-26523096
DM8C02G12130	chr02:26523788-26544080	-	5'	26544034-26544034	26544034-26544080
DM8C02G12140	chr02:26557979-26562523	-	5'	26562490-26562490	26562490-26562523
DM8C02G12220	chr02:26608864-26613364	+	3'	26613272-26613272	26613272-26613364
DM8C02G12340	chr02:26694586-26698368	+	3'	26697978-26697978	26697978-26698368
DM8C02G12540	chr02:26938363-26942138	-	5'	26942099-26942099	26942099-26942138
DM8C02G12620	chr02:26996828-27000403	+	3'	27000220-27000220	27000220-27000403
DM8C02G12740	chr02:27106974-27109503	+	3'	27109400-27109400	27109400-27109503
DM8C02G13070	chr02:27413093-27417173	-	3'	27413343-27413343	27413093-27413343
DM8C02G13170	chr02:27481611-27485678	+	3'	27485557-27485557	27485557-27485678
DM8C02G13200	chr02:27502182-27512295	+	3'	27512125-27512125	27512125-27512295
DM8C02G13250	chr02:27544603-27547102	-	5'	27547007-27547007	27547007-27547102
DM8C02G13260	chr02:27554173-27561184	+	3'	27561128-27561128	27561128-27561184
DM8C02G13300	chr02:27615716-27620374	+	3'	27620163-27620163	27620163-27620374
DM8C02G13340	chr02:27638578-27646853	+	3'	27646364-27646364	27646364-27646853
DM8C02G13410	chr02:27684720-27710148	-	5'	27710087-27710087	27710087-27710148
DM8C02G13570	chr02:27887056-27891066	-	5'	27891057-27891057	27891057-27891066
DM8C02G13580	chr02:27906049-27909020	+	3'	27908655-27908655	27908655-27909020
DM8C02G13590	chr02:27910445-27924733	-	5'	27924730-27924730	27924730-27924733
DM8C02G13630	chr02:27956268-27964822	-	5'	27964781-27964781	27964781-27964822
DM8C02G13650	chr02:27971750-27975224	-	5'	27975205-27975205	27975205-27975224
DM8C02G13740	chr02:28054222-28057888	+	3'	28057039-28057039	28057039-28057888
DM8C02G13930	chr02:28200018-28215105	-	5'	28215022-28215022	28215022-28215105
DM8C02G13980	chr02:28270579-28274958	-	5'	28274945-28274945	28274945-28274958
DM8C02G14000	chr02:28297251-28306394	+	3'	28306131-28306131	28306131-28306394
DM8C02G14070	chr02:28346359-28352782	-	5'	28352680-28352680	28352680-28352782
DM8C02G14090	chr02:28360979-28363632	-	5'	28363381-28363381	28363381-28363632
DM8C02G14100	chr02:28379192-28380992	-	5'	28380858-28380858	28380858-28380992
DM8C02G14120	chr02:28407191-28409070	-	5'	28409054-28409054	28409054-28409070
DM8C02G14160	chr02:28460902-28462072	-	5'	28462047-28462047	28462047-28462072
DM8C02G14250	chr02:28552429-28555054	+	3'	28554822-28554822	28554822-28555054
DM8C02G14350	chr02:28624870-28628436	+	3'	28628352-28628352	28628352-28628436
DM8C02G14360	chr02:28632474-28634801	+	3'	28634791-28634791	28634791-28634801
DM8C02G14430	chr02:28667224-28675046	-	5'	28674997-28674997	28674997-28675046
DM8C02G14800	chr02:29018224-29019761	-	5'	29019709-29019709	29019709-29019761
DM8C02G14830	chr02:29063296-29064430	+	3'	29064417-29064417	29064417-29064430
DM8C02G14860	chr02:29084778-29093413	+	3'	29092952-29092952	29092952-29093413
DM8C02G14910	chr02:29137013-29145052	-	5'	29145016-29145016	29145016-29145052
DM8C02G14970	chr02:29216847-29217456	+	3'	29217189-29217189	29217189-29217456
DM8C02G15000	chr02:29226888-29228951	-	5'	29228733-29228733	29228733-29228951
DM8C02G15020	chr02:29261551-29268027	+	3'	29267895-29267895	29267895-29268027
DM8C02G15040	chr02:29285661-29288146	-	5'	29287997-29287997	29287997-29288146
DM8C02G15050	chr02:29290231-29293883	-	5'	29293805-29293805	29293805-29293883
DM8C02G15240	chr02:29459771-29463880	-	5'	29463866-29463866	29463866-29463880
DM8C02G15250	chr02:29467032-29469868	-	5'	29469722-29469722	29469722-29469868
DM8C02G15380	chr02:29592569-29594664	+	3'	29594531-29594531	29594531-29594664
DM8C02G15390	chr02:29600156-29602372	+	3'	29602185-29602185	29602185-29602372
DM8C02G15400	chr02:29605638-29614927	+	3'	29614772-29614772	29614772-29614927
DM8C02G15440	chr02:29634967-29640526	+	3'	29640278-29640278	29640278-29640526
DM8C02G15460	chr02:29664104-29666846	+	3'	29666845-29666845	29666845-29666846
DM8C02G15540	chr02:29732998-29750374	+	3'	29750150-29750150	29750150-29750374
DM8C02G15560	chr02:29774320-29871721	-	3'	29774491-29774491	29774320-29774491
DM8C02G15670	chr02:29963323-29974548	-	5'	29974504-29974504	29974504-29974548
DM8C02G15690	chr02:29995692-29998293	+	3'	29998230-29998230	29998230-29998293
DM8C02G15830	chr02:30070878-30073408	-	5'	30073379-30073379	30073379-30073408
DM8C02G15840	chr02:30076750-30079262	-	5'	30078924-30078924	30078924-30079262
DM8C02G16010	chr02:30293954-30298547	+	3'	30298424-30298424	30298424-30298547
DM8C02G16230	chr02:30442556-30443083	-	5'	30443020-30443020	30443020-30443083
DM8C02G16240	chr02:30448411-30450959	+	3'	30450273-30450273	30450273-30450959
DM8C02G16260	chr02:30463003-30467152	-	5'	30466995-30466995	30466995-30467152
DM8C02G16300	chr02:30504721-30506176	+	3'	30506157-30506157	30506157-30506176
DM8C02G16370	chr02:30596393-30601411	-	5'	30601064-30601064	30601064-30601411
DM8C02G16380	chr02:30622354-30624873	+	3'	30624568-30624568	30624568-30624873
DM8C02G16390	chr02:30626646-30628991	-	5'	30628905-30628905	30628905-30628991
DM8C02G16430	chr02:30667677-30677007	-	5'	30676927-30676927	30676927-30677007
DM8C02G16480	chr02:30747268-30747856	+	3'	30747843-30747843	30747843-30747856
DM8C02G16620	chr02:30839593-30840115	-	5'	30840097-30840097	30840097-30840115
DM8C02G16660	chr02:30896890-30899242	+	3'	30899014-30899014	30899014-30899242
DM8C02G16690	chr02:30922548-30923707	+	3'	30923663-30923663	30923663-30923707
DM8C02G16890	chr02:31099100-31144540	-	3'	31099489-31099489	31099100-31099489
DM8C02G16980	chr02:31201358-31207788	-	5'	31207655-31207655	31207655-31207788
DM8C02G17020	chr02:31222460-31225305	+	3'	31225145-31225145	31225145-31225305
DM8C02G17040	chr02:31235205-31237850	-	5'	31237819-31237819	31237819-31237850
DM8C02G17050	chr02:31241949-31246022	-	5'	31245987-31245987	31245987-31246022
DM8C02G17150	chr02:31349223-31352233	+	3'	31352142-31352142	31352142-31352233
DM8C02G17310	chr02:31559247-31561019	+	3'	31560742-31560742	31560742-31561019
DM8C02G17320	chr02:31563264-31567002	-	5'	31566968-31566968	31566968-31567002
DM8C02G17350	chr02:31585937-31591012	-	5'	31590757-31590757	31590757-31591012
DM8C02G17510	chr02:31685664-31694841	+	3'	31694284-31694284	31694284-31694841
DM8C02G17560	chr02:31739705-31741301	-	5'	31741144-31741144	31741144-31741301
DM8C02G17670	chr02:31840561-31849427	-	5'	31849236-31849236	31849236-31849427
DM8C02G17750	chr02:31985723-31986232	-	5'	31986184-31986184	31986184-31986232
DM8C02G17760	chr02:31989092-31989684	+	3'	31989619-31989619	31989619-31989684
DM8C02G17850	chr02:32067917-32070132	+	3'	32069339-32069339	32069339-32070132
DM8C02G17880	chr02:32095988-32096825	-	5'	32096720-32096720	32096720-32096825
DM8C02G17920	chr02:32132408-32136998	-	5'	32136935-32136935	32136935-32136998
DM8C02G18010	chr02:32225002-32226826	-	5'	32226732-32226732	32226732-32226826
DM8C02G18100	chr02:32324710-32329893	+	3'	32329645-32329645	32329645-32329893
DM8C02G18170	chr02:32369952-32375835	+	3'	32375480-32375480	32375480-32375835
DM8C02G18180	chr02:32376354-32378757	-	5'	32378643-32378643	32378643-32378757
DM8C02G18190	chr02:32379852-32382169	-	5'	32382138-32382138	32382138-32382169
DM8C02G18200	chr02:32385787-32387225	+	3'	32387032-32387032	32387032-32387225
DM8C02G18290	chr02:32430494-32437533	-	5'	32437321-32437321	32437321-32437533
DM8C02G18330	chr02:32465230-32467044	+	3'	32466788-32466788	32466788-32467044
DM8C02G18390	chr02:32521600-32539906	-	5'	32539774-32539774	32539774-32539906
DM8C02G18400	chr02:32551560-32555732	+	3'	32555196-32555196	32555196-32555732
DM8C02G18520	chr02:32639733-32642384	-	5'	32642354-32642354	32642354-32642384
DM8C02G18550	chr02:32687405-32692257	-	5'	32691866-32691866	32691866-32692257
DM8C02G18590	chr02:32738401-32742199	+	3'	32742010-32742010	32742010-32742199
DM8C02G18720	chr02:32860558-32864041	-	5'	32863828-32863828	32863828-32864041
DM8C02G18740	chr02:32896256-32899323	-	5'	32899225-32899225	32899225-32899323
DM8C02G18770	chr02:32923531-32931045	+	5'	32923635-32923635	32923531-32923635
DM8C02G18800	chr02:32942630-32947989	+	3'	32947605-32947605	32947605-32947989
DM8C02G18940	chr02:33067897-33074977	-	5'	33074804-33074804	33074804-33074977
DM8C02G19010	chr02:33134701-33139759	+	3'	33139337-33139337	33139337-33139759
DM8C02G19070	chr02:33181649-33182422	-	5'	33182386-33182386	33182386-33182422
DM8C02G19080	chr02:33184096-33187205	-	5'	33187114-33187114	33187114-33187205
DM8C02G19160	chr02:33252175-33257052	+	3'	33256528-33256528	33256528-33257052
DM8C02G19170	chr02:33264907-33266642	+	3'	33266637-33266637	33266637-33266642
DM8C02G19210	chr02:33308721-33315833	+	3'	33315681-33315681	33315681-33315833
DM8C02G19240	chr02:33341343-33342743	+	3'	33342727-33342727	33342727-33342743
DM8C02G19290	chr02:33395448-33396889	+	3'	33396698-33396698	33396698-33396889
DM8C02G19340	chr02:33427249-33429580	+	3'	33429333-33429333	33429333-33429580
DM8C02G19440	chr02:33491710-33494667	-	5'	33494568-33494568	33494568-33494667
DM8C02G19520	chr02:33651458-33661395	+	3'	33661150-33661150	33661150-33661395
DM8C02G19600	chr02:33727722-33728921	+	3'	33728840-33728840	33728840-33728921
DM8C02G19730	chr02:33831093-33836950	-	5'	33836893-33836893	33836893-33836950
DM8C02G19760	chr02:33846689-33853560	-	5'	33853333-33853333	33853333-33853560
DM8C02G19840	chr02:33920606-33923812	+	3'	33923328-33923328	33923328-33923812
DM8C02G20040	chr02:34212433-34214377	+	3'	34214187-34214187	34214187-34214377
DM8C02G20080	chr02:34248653-34254357	+	3'	34254333-34254333	34254333-34254357
DM8C02G20090	chr02:34259363-34262184	+	3'	34261819-34261819	34261819-34262184
DM8C02G20110	chr02:34287957-34291542	+	3'	34291530-34291530	34291530-34291542
DM8C02G20120	chr02:34298088-34298800	-	5'	34298717-34298717	34298717-34298800
DM8C02G20140	chr02:34333743-34339132	-	5'	34339077-34339077	34339077-34339132
DM8C02G20230	chr02:34401434-34409019	+	3'	34408611-34408611	34408611-34409019
DM8C02G20250	chr02:34421137-34433312	+	3'	34432861-34432861	34432861-34433312
DM8C02G20330	chr02:34475120-34480682	-	5'	34480569-34480569	34480569-34480682
DM8C02G20340	chr02:34486474-34490070	-	5'	34489944-34489944	34489944-34490070
DM8C02G20380	chr02:34539208-34540606	-	5'	34540558-34540558	34540558-34540606
DM8C02G20450	chr02:34603613-34609235	+	3'	34609023-34609023	34609023-34609235
DM8C02G20470	chr02:34611453-34613635	-	5'	34613431-34613431	34613431-34613635
DM8C02G20530	chr02:34672962-34676738	+	3'	34676520-34676520	34676520-34676738
DM8C02G20560	chr02:34693537-34694670	+	3'	34694502-34694502	34694502-34694670
DM8C02G20610	chr02:34757871-34760295	-	5'	34760282-34760282	34760282-34760295
DM8C02G20760	chr02:34851546-34854001	+	3'	34853807-34853807	34853807-34854001
DM8C02G20800	chr02:34883627-34889119	-	5'	34889101-34889101	34889101-34889119
DM8C02G20820	chr02:34923671-34927443	-	5'	34927252-34927252	34927252-34927443
DM8C02G21000	chr02:35094104-35095483	-	5'	35095207-35095207	35095207-35095483
DM8C02G21030	chr02:35118589-35125682	+	3'	35125620-35125620	35125620-35125682
DM8C02G21070	chr02:35147114-35151741	-	5'	35151239-35151239	35151239-35151741
DM8C02G21080	chr02:35152735-35153152	-	5'	35153143-35153143	35153143-35153152
DM8C02G21110	chr02:35166162-35169165	+	3'	35168895-35168895	35168895-35169165
DM8C02G21150	chr02:35205529-35205792	-	5'	35205769-35205769	35205769-35205792
DM8C02G21200	chr02:35239700-35246489	-	5'	35246245-35246245	35246245-35246489
DM8C02G21230	chr02:35258143-35259231	-	5'	35259139-35259139	35259139-35259231
DM8C02G21270	chr02:35333173-35335960	+	3'	35335940-35335940	35335940-35335960
DM8C02G21320	chr02:35394100-35399668	+	3'	35399157-35399157	35399157-35399668
DM8C02G21420	chr02:35524212-35526638	-	5'	35525949-35525949	35525949-35526638
DM8C02G21430	chr02:35532669-35540940	-	5'	35540902-35540902	35540902-35540940
DM8C02G21440	chr02:35544766-35546099	+	3'	35545989-35545989	35545989-35546099
DM8C02G21460	chr02:35556026-35558798	+	3'	35558520-35558520	35558520-35558798
DM8C02G21500	chr02:35582454-35585025	+	3'	35584910-35584910	35584910-35585025
DM8C02G21510	chr02:35586403-35587343	-	5'	35587323-35587323	35587323-35587343
DM8C02G21520	chr02:35602465-35609788	+	3'	35609458-35609458	35609458-35609788
DM8C02G21530	chr02:35611197-35620511	+	3'	35620257-35620257	35620257-35620511
DM8C02G21550	chr02:35630987-35637429	+	3'	35637125-35637125	35637125-35637429
DM8C02G21620	chr02:35672520-35673456	+	3'	35673266-35673266	35673266-35673456
DM8C02G21640	chr02:35677862-35684287	+	3'	35684216-35684216	35684216-35684287
DM8C02G21710	chr02:35732573-35739719	-	3'	35732681-35732681	35732573-35732681
DM8C02G21750	chr02:35758106-35760446	-	5'	35760259-35760259	35760259-35760446
DM8C02G21840	chr02:35818856-35821101	+	3'	35820899-35820899	35820899-35821101
DM8C02G21870	chr02:35851915-35855967	-	5'	35855958-35855958	35855958-35855967
DM8C02G21900	chr02:35883036-35884228	+	3'	35884029-35884029	35884029-35884228
DM8C02G21910	chr02:35885225-35887398	-	5'	35887328-35887328	35887328-35887398
DM8C02G22040	chr02:35958679-35959341	-	5'	35959317-35959317	35959317-35959341
DM8C02G22120	chr02:36039935-36042020	-	5'	36041959-36041959	36041959-36042020
DM8C02G22130	chr02:36046622-36052237	+	3'	36052013-36052013	36052013-36052237
DM8C02G22290	chr02:36148883-36159037	+	3'	36159035-36159035	36159035-36159037
DM8C02G22310	chr02:36170530-36174841	-	5'	36174649-36174649	36174649-36174841
DM8C02G22360	chr02:36224295-36239995	+	3'	36239470-36239470	36239470-36239995
DM8C02G22390	chr02:36260548-36271789	+	3'	36271732-36271732	36271732-36271789
DM8C02G22480	chr02:36342666-36353174	+	3'	36352737-36352737	36352737-36353174
DM8C02G22490	chr02:36355589-36359914	+	3'	36359635-36359635	36359635-36359914
DM8C02G22510	chr02:36370898-36377412	-	5'	36377171-36377171	36377171-36377412
DM8C02G22540	chr02:36396639-36398843	+	3'	36398734-36398734	36398734-36398843
DM8C02G22720	chr02:36606496-36610643	-	5'	36610577-36610577	36610577-36610643
DM8C02G22900	chr02:36742628-36756333	-	5'	36756117-36756117	36756117-36756333
DM8C02G22920	chr02:36774750-36777356	+	3'	36777340-36777340	36777340-36777356
DM8C02G23020	chr02:36867571-36873644	+	3'	36873398-36873398	36873398-36873644
DM8C02G23030	chr02:36875027-36877192	+	3'	36877189-36877189	36877189-36877192
DM8C02G23050	chr02:36883181-36884512	+	3'	36884434-36884434	36884434-36884512
DM8C02G23060	chr02:36894258-36895673	+	3'	36895661-36895661	36895661-36895673
DM8C02G23190	chr02:36944145-36945724	-	5'	36945584-36945584	36945584-36945724
DM8C02G23200	chr02:36950110-36951516	+	3'	36951325-36951325	36951325-36951516
DM8C02G23210	chr02:36957484-36960812	+	3'	36960641-36960641	36960641-36960812
DM8C02G23360	chr02:37080956-37084628	-	5'	37084448-37084448	37084448-37084628
DM8C02G23400	chr02:37115359-37122183	+	3'	37121560-37121560	37121560-37122183
DM8C02G23410	chr02:37124200-37127136	+	3'	37127123-37127123	37127123-37127136
DM8C02G23440	chr02:37145599-37147750	+	3'	37147455-37147455	37147455-37147750
DM8C02G23450	chr02:37148540-37151171	-	5'	37151075-37151075	37151075-37151171
DM8C02G23510	chr02:37184177-37188763	-	5'	37188717-37188717	37188717-37188763
DM8C02G23670	chr02:37288311-37291380	-	5'	37291018-37291018	37291018-37291380
DM8C02G23680	chr02:37297910-37301514	+	3'	37301356-37301356	37301356-37301514
DM8C02G23690	chr02:37303294-37305275	+	3'	37305118-37305118	37305118-37305275
DM8C02G23720	chr02:37314345-37314897	+	3'	37314788-37314788	37314788-37314897
DM8C02G23760	chr02:37347440-37353324	-	5'	37353188-37353188	37353188-37353324
DM8C02G23780	chr02:37369047-37370190	-	5'	37369956-37369956	37369956-37370190
DM8C02G23850	chr02:37406589-37409431	+	3'	37409120-37409120	37409120-37409431
DM8C02G23860	chr02:37415049-37417181	-	5'	37416875-37416875	37416875-37417181
DM8C02G23930	chr02:37484968-37486769	-	5'	37486704-37486704	37486704-37486769
DM8C02G23940	chr02:37491484-37492117	+	3'	37492002-37492002	37492002-37492117
DM8C02G23950	chr02:37496982-37497565	+	3'	37497453-37497453	37497453-37497565
DM8C02G24000	chr02:37548340-37554353	+	3'	37554190-37554190	37554190-37554353
DM8C02G24050	chr02:37600248-37603499	+	3'	37603064-37603064	37603064-37603499
DM8C02G24060	chr02:37605259-37608510	+	3'	37608295-37608295	37608295-37608510
DM8C02G24150	chr02:37659597-37660797	-	5'	37660208-37660208	37660208-37660797
DM8C02G24180	chr02:37687487-37694014	-	5'	37693804-37693804	37693804-37694014
DM8C02G24200	chr02:37697925-37704820	-	5'	37704620-37704620	37704620-37704820
DM8C02G24210	chr02:37707633-37709654	-	5'	37709606-37709606	37709606-37709654
DM8C02G24260	chr02:37745986-37748745	-	5'	37748722-37748722	37748722-37748745
DM8C02G24300	chr02:37801622-37806735	-	5'	37806567-37806567	37806567-37806735
DM8C02G24330	chr02:37825868-37828189	+	3'	37828064-37828064	37828064-37828189
DM8C02G24370	chr02:37847907-37849717	+	3'	37849649-37849649	37849649-37849717
DM8C02G24380	chr02:37850850-37859121	-	5'	37858956-37858956	37858956-37859121
DM8C02G24430	chr02:37900314-37904177	-	5'	37903969-37903969	37903969-37904177
DM8C02G24450	chr02:37931342-37932491	-	5'	37932488-37932488	37932488-37932491
DM8C02G24480	chr02:37955343-37966352	-	5'	37966120-37966120	37966120-37966352
DM8C02G24490	chr02:37967938-37971578	-	5'	37971463-37971463	37971463-37971578
DM8C02G24500	chr02:37983356-37987616	+	3'	37987588-37987588	37987588-37987616
DM8C02G24510	chr02:37989507-37990069	+	3'	37989977-37989977	37989977-37990069
DM8C02G24520	chr02:37991611-37994147	+	3'	37994062-37994062	37994062-37994147
DM8C02G24530	chr02:37995208-37998777	-	5'	37998647-37998647	37998647-37998777
DM8C02G24560	chr02:38045282-38060212	-	5'	38060085-38060085	38060085-38060212
DM8C02G24590	chr02:38088927-38090702	+	3'	38090529-38090529	38090529-38090702
DM8C02G24790	chr02:38227837-38234053	-	5'	38233924-38233924	38233924-38234053
DM8C02G24880	chr02:38336623-38337961	-	5'	38337814-38337814	38337814-38337961
DM8C02G24930	chr02:38373013-38373331	-	5'	38373327-38373327	38373327-38373331
DM8C02G25110	chr02:38505530-38509383	-	5'	38506002-38506002	38506002-38509383
DM8C02G25120	chr02:38512691-38518256	+	3'	38518239-38518239	38518239-38518256
DM8C02G25130	chr02:38518559-38521051	-	5'	38520927-38520927	38520927-38521051
DM8C02G25310	chr02:38705482-38707762	+	3'	38707507-38707507	38707507-38707762
DM8C02G25340	chr02:38723934-38727137	+	3'	38727097-38727097	38727097-38727137
DM8C02G25400	chr02:38762757-38766605	+	3'	38766485-38766485	38766485-38766605
DM8C02G25410	chr02:38767631-38769061	-	5'	38769057-38769057	38769057-38769061
DM8C02G25500	chr02:38821775-38830930	+	3'	38830817-38830817	38830817-38830930
DM8C02G25520	chr02:38846906-38849487	+	3'	38849135-38849135	38849135-38849487
DM8C02G25580	chr02:38928803-38937243	+	3'	38937183-38937183	38937183-38937243
DM8C02G25610	chr02:38961197-38968635	-	5'	38968629-38968629	38968629-38968635
DM8C02G25680	chr02:39010792-39013850	+	3'	39013717-39013717	39013717-39013850
DM8C02G25700	chr02:39020667-39021883	+	3'	39021585-39021585	39021585-39021883
DM8C02G25770	chr02:39106191-39112064	+	3'	39111850-39111850	39111850-39112064
DM8C02G25870	chr02:39220076-39235273	+	5'	39220238-39220238	39220076-39220238
DM8C02G25880	chr02:39223297-39223757	-	5'	39223704-39223704	39223704-39223757
DM8C02G26000	chr02:39304337-39308087	+	3'	39307968-39307968	39307968-39308087
DM8C02G26030	chr02:39320052-39323229	+	3'	39322876-39322876	39322876-39323229
DM8C02G26070	chr02:39337436-39340664	-	5'	39340383-39340383	39340383-39340664
DM8C02G26120	chr02:39369215-39378218	+	3'	39377919-39377919	39377919-39378218
DM8C02G26160	chr02:39399257-39407550	+	3'	39407456-39407456	39407456-39407550
DM8C02G26190	chr02:39422707-39424280	-	5'	39424089-39424089	39424089-39424280
DM8C02G26270	chr02:39461928-39463781	-	5'	39463622-39463622	39463622-39463781
DM8C02G26320	chr02:39511697-39515658	+	3'	39515529-39515529	39515529-39515658
DM8C02G26340	chr02:39530649-39532229	+	3'	39531870-39531870	39531870-39532229
DM8C02G26480	chr02:39610274-39613821	-	5'	39613680-39613680	39613680-39613821
DM8C02G26500	chr02:39638495-39641724	+	3'	39641369-39641369	39641369-39641724
DM8C02G26510	chr02:39642088-39643794	-	5'	39643589-39643589	39643589-39643794
DM8C02G26530	chr02:39649008-39654792	+	3'	39654596-39654596	39654596-39654792
DM8C02G26670	chr02:39746894-39747735	+	3'	39747506-39747506	39747506-39747735
DM8C02G26680	chr02:39752257-39753653	+	3'	39753618-39753618	39753618-39753653
DM8C02G26760	chr02:39793599-39794024	-	5'	39793913-39793913	39793913-39794024
DM8C02G26910	chr02:39904199-39907276	-	5'	39907155-39907155	39907155-39907276
DM8C02G26940	chr02:39934128-39944250	+	3'	39944169-39944169	39944169-39944250
DM8C02G26970	chr02:39969001-39975044	-	5'	39974693-39974693	39974693-39975044
DM8C02G27000	chr02:39990598-39994923	+	3'	39994709-39994709	39994709-39994923
DM8C02G27010	chr02:40000238-40003145	-	5'	40002194-40002194	40002194-40003145
DM8C02G27030	chr02:40011850-40015800	-	5'	40015332-40015332	40015332-40015800
DM8C02G27040	chr02:40029003-40030769	+	3'	40030664-40030664	40030664-40030769
DM8C02G27070	chr02:40068164-40069378	-	5'	40069324-40069324	40069324-40069378
DM8C02G27100	chr02:40084209-40094481	+	3'	40094308-40094308	40094308-40094481
DM8C02G27150	chr02:40142111-40143951	+	3'	40143914-40143914	40143914-40143951
DM8C02G27170	chr02:40161705-40165577	+	3'	40165348-40165348	40165348-40165577
DM8C02G27190	chr02:40206752-40208563	+	3'	40208509-40208509	40208509-40208563
DM8C02G27210	chr02:40214027-40216422	-	5'	40216393-40216393	40216393-40216422
DM8C02G27280	chr02:40291658-40292718	-	5'	40292624-40292624	40292624-40292718
DM8C02G27290	chr02:40303566-40304840	-	5'	40304743-40304743	40304743-40304840
DM8C02G27350	chr02:40371379-40375078	-	5'	40375040-40375040	40375040-40375078
DM8C02G27370	chr02:40395516-40404414	+	3'	40404273-40404273	40404273-40404414
DM8C02G27390	chr02:40426359-40430425	-	5'	40429587-40429587	40429587-40430425
DM8C02G27500	chr02:40516674-40517185	+	3'	40517041-40517041	40517041-40517185
DM8C02G27520	chr02:40533521-40536574	+	3'	40536404-40536404	40536404-40536574
DM8C02G27610	chr02:40597020-40599038	-	5'	40598871-40598871	40598871-40599038
DM8C02G27700	chr02:40662879-40664637	-	5'	40664246-40664246	40664246-40664637
DM8C02G27740	chr02:40680499-40684718	-	5'	40684524-40684524	40684524-40684718
DM8C02G27750	chr02:40688327-40691397	-	5'	40690968-40690968	40690968-40691397
DM8C02G27780	chr02:40704376-40709289	+	3'	40708775-40708775	40708775-40709289
DM8C02G27790	chr02:40712072-40714623	+	3'	40714102-40714102	40714102-40714623
DM8C02G27820	chr02:40770792-40772492	-	5'	40772304-40772304	40772304-40772492
DM8C02G27830	chr02:40805673-40810787	+	3'	40810500-40810500	40810500-40810787
DM8C02G27890	chr02:40855449-40857012	+	3'	40856606-40856606	40856606-40857012
DM8C02G27910	chr02:40877684-40878599	+	3'	40878378-40878378	40878378-40878599
DM8C02G28070	chr02:40963545-40982454	+	3'	40982434-40982434	40982434-40982454
DM8C02G28100	chr02:40999090-41002424	-	5'	41002285-41002285	41002285-41002424
DM8C02G28110	chr02:41011384-41012236	-	5'	41012185-41012185	41012185-41012236
DM8C02G28130	chr02:41035944-41041360	-	5'	41041222-41041222	41041222-41041360
DM8C02G28150	chr02:41058627-41065617	+	3'	41065305-41065305	41065305-41065617
DM8C02G28160	chr02:41065798-41070181	-	5'	41070156-41070156	41070156-41070181
DM8C02G28170	chr02:41072045-41072983	-	5'	41072872-41072872	41072872-41072983
DM8C02G28230	chr02:41143765-41147086	+	3'	41146824-41146824	41146824-41147086
DM8C02G28260	chr02:41159945-41161452	-	5'	41161353-41161353	41161353-41161452
DM8C02G28320	chr02:41212549-41213998	-	5'	41213944-41213944	41213944-41213998
DM8C02G28420	chr02:41275261-41277183	+	3'	41276182-41276182	41276182-41277183
DM8C02G28450	chr02:41306290-41309236	+	3'	41308871-41308871	41308871-41309236
DM8C02G28480	chr02:41359184-41360917	-	5'	41360910-41360910	41360910-41360917
DM8C02G28530	chr02:41402301-41404250	-	5'	41404167-41404167	41404167-41404250
DM8C02G28540	chr02:41404244-41407246	+	3'	41407186-41407186	41407186-41407246
DM8C02G28550	chr02:41408636-41428345	-	3'	41409106-41409106	41408636-41409106
DM8C02G28590	chr02:41442198-41444478	+	3'	41444237-41444237	41444237-41444478
DM8C02G28630	chr02:41493117-41511329	+	5'	41493976-41493976	41493117-41493976
DM8C02G28660	chr02:41514008-41516140	+	3'	41515783-41515783	41515783-41516140
DM8C02G28720	chr02:41573289-41576406	+	3'	41576300-41576300	41576300-41576406
DM8C02G28750	chr02:41590706-41597417	+	3'	41596996-41596996	41596996-41597417
DM8C02G28760	chr02:41597865-41601095	-	5'	41600148-41600148	41600148-41601095
DM8C02G28800	chr02:41664865-41672340	-	5'	41672218-41672218	41672218-41672340
DM8C02G28840	chr02:41697376-41700527	+	3'	41700355-41700355	41700355-41700527
DM8C02G28930	chr02:41766549-41767387	-	5'	41767252-41767252	41767252-41767387
DM8C02G28950	chr02:41778858-41784309	-	5'	41784033-41784033	41784033-41784309
DM8C02G29010	chr02:41822289-41831562	+	3'	41831186-41831186	41831186-41831562
DM8C02G29030	chr02:41838092-41840069	-	5'	41839903-41839903	41839903-41840069
DM8C02G29160	chr02:41954628-41957890	+	3'	41957694-41957694	41957694-41957890
DM8C02G29220	chr02:42004271-42006567	+	3'	42006495-42006495	42006495-42006567
DM8C02G29300	chr02:42101427-42106130	-	5'	42105849-42105849	42105849-42106130
DM8C02G29320	chr02:42130543-42131528	+	3'	42131484-42131484	42131484-42131528
DM8C02G29330	chr02:42135383-42137491	-	5'	42137434-42137434	42137434-42137491
DM8C02G29420	chr02:42216976-42218943	+	3'	42218012-42218012	42218012-42218943
DM8C02G29550	chr02:42307064-42309378	+	3'	42309208-42309208	42309208-42309378
DM8C02G29560	chr02:42309955-42315882	-	5'	42315728-42315728	42315728-42315882
DM8C02G29670	chr02:42437809-42444201	+	3'	42443206-42443206	42443206-42444201
DM8C02G29710	chr02:42461348-42463685	+	3'	42461802-42461802	42461802-42463685
DM8C02G29740	chr02:42472699-42476546	-	5'	42476411-42476411	42476411-42476546
DM8C02G29750	chr02:42476846-42480367	+	3'	42480211-42480211	42480211-42480367
DM8C02G29800	chr02:42526898-42527638	-	5'	42527575-42527575	42527575-42527638
DM8C02G29820	chr02:42541833-42547293	-	5'	42547248-42547248	42547248-42547293
DM8C02G29890	chr02:42611682-42625780	-	5'	42625176-42625176	42625176-42625780
DM8C02G29930	chr02:42682640-42696685	+	3'	42696311-42696311	42696311-42696685
DM8C02G29970	chr02:42719233-42724259	-	5'	42724130-42724130	42724130-42724259
DM8C02G29990	chr02:42735138-42737297	-	5'	42737183-42737183	42737183-42737297
DM8C02G30210	chr02:42911952-42914114	-	5'	42913801-42913801	42913801-42914114
DM8C02G30250	chr02:42928872-42931455	-	5'	42931045-42931045	42931045-42931455
DM8C02G30310	chr02:42958238-42963467	+	3'	42963452-42963452	42963452-42963467
DM8C02G30320	chr02:42968595-42974640	+	3'	42974409-42974409	42974409-42974640
DM8C02G30370	chr02:43026263-43030910	-	5'	43030567-43030567	43030567-43030910
DM8C02G30400	chr02:43047551-43051548	+	3'	43051315-43051315	43051315-43051548
DM8C02G30430	chr02:43061896-43085092	-	5'	43084866-43084866	43084866-43085092
DM8C02G30450	chr02:43102178-43110306	+	3'	43109921-43109921	43109921-43110306
DM8C02G30540	chr02:43198679-43199277	-	5'	43199143-43199143	43199143-43199277
DM8C02G30550	chr02:43203157-43205228	+	3'	43205183-43205183	43205183-43205228
DM8C02G30590	chr02:43222763-43225636	-	5'	43225633-43225633	43225633-43225636
DM8C02G30600	chr02:43226406-43227370	-	5'	43227208-43227208	43227208-43227370
DM8C02G30610	chr02:43233230-43236087	-	5'	43236017-43236017	43236017-43236087
DM8C02G30650	chr02:43249361-43250299	-	5'	43250281-43250281	43250281-43250299
DM8C02G30670	chr02:43278250-43283183	+	3'	43282913-43282913	43282913-43283183
DM8C02G30680	chr02:43290897-43291833	-	5'	43291748-43291748	43291748-43291833
DM8C02G30710	chr02:43311034-43311488	-	5'	43311414-43311414	43311414-43311488
DM8C02G30740	chr02:43336862-43343310	+	3'	43342796-43342796	43342796-43343310
DM8C02G30880	chr02:43423956-43424580	+	3'	43424579-43424579	43424579-43424580
DM8C02G30910	chr02:43442480-43443391	+	3'	43443232-43443232	43443232-43443391
DM8C02G30950	chr02:43466776-43478690	+	3'	43476695-43476695	43476695-43478690
DM8C02G30980	chr02:43483730-43486109	+	3'	43485772-43485772	43485772-43486109
DM8C02G31000	chr02:43499727-43501448	+	3'	43501413-43501413	43501413-43501448
DM8C02G31040	chr02:43526477-43527238	-	5'	43527229-43527229	43527229-43527238
DM8C02G31050	chr02:43530875-43533013	-	5'	43532992-43532992	43532992-43533013
DM8C02G31060	chr02:43539151-43540019	-	5'	43539957-43539957	43539957-43540019
DM8C02G31340	chr02:43712638-43713950	-	5'	43713918-43713918	43713918-43713950
DM8C02G31360	chr02:43727962-43733401	+	3'	43732959-43732959	43732959-43733401
DM8C02G31400	chr02:43768614-43772526	+	3'	43772494-43772494	43772494-43772526
DM8C02G31630	chr02:43960907-43964349	-	5'	43964027-43964027	43964027-43964349
DM8C02G31660	chr02:43986972-43988333	-	5'	43988293-43988293	43988293-43988333
DM8C02G31700	chr02:44014760-44016464	-	5'	44016316-44016316	44016316-44016464
DM8C02G31720	chr02:44023091-44026890	-	5'	44026767-44026767	44026767-44026890
DM8C02G31730	chr02:44033018-44034674	-	5'	44034642-44034642	44034642-44034674
DM8C02G31790	chr02:44112194-44119731	-	5'	44119613-44119613	44119613-44119731
DM8C02G31800	chr02:44125250-44126858	-	5'	44126725-44126725	44126725-44126858
DM8C02G31830	chr02:44137101-44143113	-	5'	44143097-44143097	44143097-44143113
DM8C02G31880	chr02:44175238-44180300	-	5'	44177348-44177348	44177348-44180300
DM8C02G31930	chr02:44204625-44207403	+	3'	44206876-44206876	44206876-44207403
DM8C02G31990	chr02:44244057-44246076	-	5'	44246052-44246052	44246052-44246076
DM8C02G32030	chr02:44257731-44259739	-	5'	44259737-44259737	44259737-44259739
DM8C02G32170	chr02:44338276-44341742	+	3'	44341404-44341404	44341404-44341742
DM8C02G32210	chr02:44366403-44372722	+	3'	44372485-44372485	44372485-44372722
DM8C02G32240	chr02:44386526-44390234	+	3'	44390019-44390019	44390019-44390234
DM8C02G32270	chr02:44417554-44418795	+	3'	44418651-44418651	44418651-44418795
DM8C02G32290	chr02:44425798-44429165	+	3'	44427548-44427548	44427548-44429165
DM8C02G32300	chr02:44428264-44428693	-	5'	44428671-44428671	44428671-44428693
DM8C02G32320	chr02:44441454-44442394	-	5'	44442362-44442362	44442362-44442394
DM8C02G32330	chr02:44446639-44452280	+	3'	44451763-44451763	44451763-44452280
DM8C02G32340	chr02:44458459-44462019	+	3'	44461870-44461870	44461870-44462019
DM8C02G32350	chr02:44462855-44463978	-	5'	44463976-44463976	44463976-44463978
DM8C02G32390	chr02:44482509-44485194	-	5'	44485093-44485093	44485093-44485194
DM8C02G32460	chr02:44528186-44540583	-	3'	44528629-44528629	44528186-44528629
DM8C02G32560	chr02:44608046-44610910	-	5'	44610892-44610892	44610892-44610910
DM8C02G32590	chr02:44631698-44633011	+	3'	44632876-44632876	44632876-44633011
DM8C02G32630	chr02:44659355-44664139	+	3'	44664015-44664015	44664015-44664139
DM8C02G32760	chr02:44774268-44776763	+	3'	44776510-44776510	44776510-44776763
DM8C02G32780	chr02:44783449-44786828	-	5'	44786571-44786571	44786571-44786828
DM8C02G32860	chr02:44853817-44856836	-	5'	44856782-44856782	44856782-44856836
DM8C02G32960	chr02:44943184-44944873	-	5'	44944849-44944849	44944849-44944873
DM8C02G33000	chr02:44974912-44978746	+	3'	44978554-44978554	44978554-44978746
DM8C02G33070	chr02:45034481-45037852	+	3'	45037544-45037544	45037544-45037852
DM8C02G33130	chr02:45088809-45089313	-	5'	45089282-45089282	45089282-45089313
DM8C02G33140	chr02:45094476-45099400	-	5'	45099223-45099223	45099223-45099400
DM8C02G33210	chr02:45174564-45182208	+	3'	45181774-45181774	45181774-45182208
DM8C02G33280	chr02:45216610-45218663	-	5'	45218304-45218304	45218304-45218663
DM8C02G33350	chr02:45263173-45264801	-	5'	45264647-45264647	45264647-45264801
DM8C02G33380	chr02:45279862-45283996	+	3'	45283360-45283360	45283360-45283996
DM8C02G33390	chr02:45284276-45286113	+	3'	45285941-45285941	45285941-45286113
DM8C02G33440	chr02:45314047-45316179	-	5'	45316090-45316090	45316090-45316179
DM8C02G33540	chr02:45371036-45372768	+	3'	45372375-45372375	45372375-45372768
DM8C02G33570	chr02:45379724-45383281	-	5'	45383168-45383168	45383168-45383281
DM8C02G33790	chr02:45523561-45532739	-	3'	45524039-45524039	45523561-45524039
DM8C02G33800	chr02:45543663-45544594	-	5'	45544511-45544511	45544511-45544594
DM8C02G33810	chr02:45550142-45554335	-	5'	45554320-45554320	45554320-45554335
DM8C02G33900	chr02:45620101-45621811	-	5'	45621737-45621737	45621737-45621811
DM8C02G33950	chr02:45650310-45653090	+	3'	45652887-45652887	45652887-45653090
DM8C02G34000	chr02:45670440-45688506	-	3'	45670621-45670621	45670440-45670621
DM8C02G34030	chr02:45711143-45718806	-	5'	45718762-45718762	45718762-45718806
DM8C02G34040	chr02:45719619-45721246	+	3'	45721052-45721052	45721052-45721246
DM8C02G34100	chr02:45746454-45748014	+	3'	45747805-45747805	45747805-45748014
DM8C02G34110	chr02:45748585-45751333	-	5'	45751254-45751254	45751254-45751333
DM8C02G34130	chr02:45767751-45771589	+	3'	45771521-45771521	45771521-45771589
DM8C02G34220	chr02:45833176-45833900	+	3'	45833874-45833874	45833874-45833900
DM8C02G34260	chr02:45853332-45854296	-	5'	45854285-45854285	45854285-45854296
DM8C02G34300	chr02:45871340-45878454	-	5'	45878415-45878415	45878415-45878454
DM8C02G34390	chr02:45935339-45951598	-	5'	45951522-45951522	45951522-45951598
DM8C02G34510	chr02:46080223-46094514	+	3'	46094020-46094020	46094020-46094514
DM8C02G34540	chr02:46129825-46137156	+	3'	46136881-46136881	46136881-46137156
DM8C02G34550	chr02:46140192-46151474	+	3'	46151191-46151191	46151191-46151474
DM8C02G34600	chr02:46289461-46303146	+	3'	46303101-46303101	46303101-46303146
DM8C02G34610	chr02:46303147-46305117	+	3'	46304856-46304856	46304856-46305117
DM8C03G00060	chr03:309593-312433	-	5'	312286-312286	312286-312433
DM8C03G00070	chr03:316548-319383	-	5'	319163-319163	319163-319383
DM8C03G00130	chr03:345140-348467	-	5'	348326-348326	348326-348467
DM8C03G00140	chr03:349877-352868	-	5'	352759-352759	352759-352868
DM8C03G00190	chr03:373129-375645	+	3'	375501-375501	375501-375645
DM8C03G00380	chr03:454866-458565	-	5'	458541-458541	458541-458565
DM8C03G00470	chr03:510330-512211	-	5'	511926-511926	511926-512211
DM8C03G00500	chr03:562686-577304	-	5'	577245-577245	577245-577304
DM8C03G00520	chr03:596471-609725	-	5'	609696-609696	609696-609725
DM8C03G00700	chr03:759904-764309	+	3'	764181-764181	764181-764309
DM8C03G00970	chr03:901017-909572	-	5'	909251-909251	909251-909572
DM8C03G01040	chr03:956229-959596	+	3'	959579-959579	959579-959596
DM8C03G01050	chr03:961979-966725	+	3'	966363-966363	966363-966725
DM8C03G01180	chr03:1070375-1075868	-	5'	1075612-1075612	1075612-1075868
DM8C03G01190	chr03:1084864-1086198	+	3'	1086189-1086189	1086189-1086198
DM8C03G01410	chr03:1358546-1691801	+	5'	1358548-1358548	1358546-1358548
DM8C03G01470	chr03:1410067-1418779	+	3'	1418618-1418618	1418618-1418779
DM8C03G01620	chr03:1614415-1622048	-	5'	1621896-1621896	1621896-1622048
DM8C03G01700	chr03:1718487-1724777	-	5'	1724677-1724677	1724677-1724777
DM8C03G01710	chr03:1737352-1740669	+	3'	1740369-1740369	1740369-1740669
DM8C03G01750	chr03:1761017-1762638	-	5'	1762597-1762597	1762597-1762638
DM8C03G01780	chr03:1780639-1786110	+	3'	1786081-1786081	1786081-1786110
DM8C03G01900	chr03:1896699-1897532	+	3'	1897391-1897391	1897391-1897532
DM8C03G02110	chr03:2115963-2126675	+	3'	2126202-2126202	2126202-2126675
DM8C03G02280	chr03:2325486-2327654	+	3'	2327441-2327441	2327441-2327654
DM8C03G02310	chr03:2342679-2344355	+	3'	2343526-2343526	2343526-2344355
DM8C03G02350	chr03:2376725-2378635	+	3'	2378427-2378427	2378427-2378635
DM8C03G02390	chr03:2396793-2399400	-	5'	2399388-2399388	2399388-2399400
DM8C03G02500	chr03:2491314-2492496	+	3'	2492453-2492453	2492453-2492496
DM8C03G02660	chr03:2634788-2638299	+	3'	2638207-2638207	2638207-2638299
DM8C03G02680	chr03:2654466-2665103	-	5'	2665031-2665031	2665031-2665103
DM8C03G02710	chr03:2685162-2689174	-	5'	2689164-2689164	2689164-2689174
DM8C03G02760	chr03:2711148-2721473	-	5'	2721374-2721374	2721374-2721473
DM8C03G02840	chr03:2781712-2786202	-	5'	2786142-2786142	2786142-2786202
DM8C03G02880	chr03:2830197-2832962	+	3'	2832799-2832799	2832799-2832962
DM8C03G02900	chr03:2836105-2854961	-	5'	2854889-2854889	2854889-2854961
DM8C03G02940	chr03:2880930-2883976	+	3'	2883723-2883723	2883723-2883976
DM8C03G03210	chr03:3186419-3190758	+	3'	3190457-3190457	3190457-3190758
DM8C03G03270	chr03:3227699-3234029	+	3'	3234007-3234007	3234007-3234029
DM8C03G03290	chr03:3253400-3254298	-	5'	3254284-3254284	3254284-3254298
DM8C03G03320	chr03:3285700-3289668	+	3'	3289475-3289475	3289475-3289668
DM8C03G03390	chr03:3372125-3387077	-	3'	3372215-3372215	3372125-3372215
DM8C03G03470	chr03:3462924-3465991	+	3'	3465867-3465867	3465867-3465991
DM8C03G03490	chr03:3472790-3477117	+	3'	3477104-3477104	3477104-3477117
DM8C03G03510	chr03:3489708-3495099	-	5'	3494990-3494990	3494990-3495099
DM8C03G03520	chr03:3507782-3512132	+	3'	3512109-3512109	3512109-3512132
DM8C03G03530	chr03:3513436-3514585	-	5'	3514499-3514499	3514499-3514585
DM8C03G03650	chr03:3642426-3644393	+	3'	3644390-3644390	3644390-3644393
DM8C03G03670	chr03:3653158-3654206	-	5'	3654060-3654060	3654060-3654206
DM8C03G03840	chr03:3893380-3905156	+	3'	3904750-3904750	3904750-3905156
DM8C03G03890	chr03:3953547-3954655	-	5'	3954615-3954615	3954615-3954655
DM8C03G04110	chr03:4249335-4252128	-	5'	4251910-4251910	4251910-4252128
DM8C03G04190	chr03:4370181-4373081	-	5'	4372878-4372878	4372878-4373081
DM8C03G04230	chr03:4429397-4429692	-	5'	4429663-4429663	4429663-4429692
DM8C03G04300	chr03:4473958-4479633	+	3'	4479264-4479264	4479264-4479633
DM8C03G04340	chr03:4511062-4537486	+	3'	4537258-4537258	4537258-4537486
DM8C03G04410	chr03:4645541-4645941	-	5'	4645840-4645840	4645840-4645941
DM8C03G04470	chr03:4688210-4704025	-	5'	4703929-4703929	4703929-4704025
DM8C03G04520	chr03:4739225-4745912	-	5'	4745637-4745637	4745637-4745912
DM8C03G04620	chr03:4899821-4906475	-	5'	4906066-4906066	4906066-4906475
DM8C03G04790	chr03:5086381-5087003	+	3'	5086941-5086941	5086941-5087003
DM8C03G04890	chr03:5178120-5186725	-	5'	5186580-5186580	5186580-5186725
DM8C03G05110	chr03:5363561-5369502	+	3'	5369328-5369328	5369328-5369502
DM8C03G05130	chr03:5396879-5433540	-	5'	5433395-5433395	5433395-5433540
DM8C03G05200	chr03:5553291-5563764	+	3'	5562728-5562728	5562728-5563764
DM8C03G05210	chr03:5579694-5583429	+	3'	5583202-5583202	5583202-5583429
DM8C03G05550	chr03:6487242-6498161	+	3'	6497873-6497873	6497873-6498161
DM8C03G05620	chr03:6587385-6590819	-	5'	6590765-6590765	6590765-6590819
DM8C03G05650	chr03:6709853-6714145	+	3'	6713783-6713783	6713783-6714145
DM8C03G05740	chr03:6892798-6895460	+	3'	6895254-6895254	6895254-6895460
DM8C03G05860	chr03:7192277-7194926	+	3'	7194886-7194886	7194886-7194926
DM8C03G06020	chr03:7798505-7808133	+	3'	7807486-7807486	7807486-7808133
DM8C03G06080	chr03:8104316-8105576	-	5'	8105537-8105537	8105537-8105576
DM8C03G06260	chr03:8796382-8799808	+	3'	8799777-8799777	8799777-8799808
DM8C03G06650	chr03:9615492-9624751	-	5'	9624722-9624722	9624722-9624751
DM8C03G06670	chr03:9667519-9668905	+	3'	9668901-9668901	9668901-9668905
DM8C03G06780	chr03:9806030-9806408	+	3'	9806341-9806341	9806341-9806408
DM8C03G06800	chr03:9824880-9829398	-	5'	9829357-9829357	9829357-9829398
DM8C03G07020	chr03:10449429-10490370	-	5'	10490047-10490047	10490047-10490370
DM8C03G07210	chr03:11283377-11285400	-	5'	11285333-11285333	11285333-11285400
DM8C03G07460	chr03:11887276-11890734	-	5'	11890610-11890610	11890610-11890734
DM8C03G07780	chr03:13140268-13156695	-	5'	13156553-13156553	13156553-13156695
DM8C03G07870	chr03:13517047-13520867	-	5'	13520740-13520740	13520740-13520867
DM8C03G07970	chr03:14204605-14207997	+	3'	14206355-14206355	14206355-14207997
DM8C03G08000	chr03:14489263-14491158	-	5'	14491098-14491098	14491098-14491158
DM8C03G08030	chr03:14744375-14758251	-	5'	14758163-14758163	14758163-14758251
DM8C03G08060	chr03:15021762-15022713	+	3'	15022685-15022685	15022685-15022713
DM8C03G08350	chr03:16987941-16993769	+	3'	16993724-16993724	16993724-16993769
DM8C03G08380	chr03:17230861-17313881	+	5'	17230991-17230991	17230861-17230991
DM8C03G08570	chr03:17999455-18000216	+	3'	17999986-17999986	17999986-18000216
DM8C03G08880	chr03:20016353-20018231	-	5'	20018125-20018125	20018125-20018231
DM8C03G09070	chr03:20703135-20712013	-	5'	20711973-20711973	20711973-20712013
DM8C03G09080	chr03:20721633-20732924	-	5'	20732530-20732530	20732530-20732924
DM8C03G09290	chr03:21651024-21654728	-	5'	21654513-21654513	21654513-21654728
DM8C03G09300	chr03:21655918-21660402	+	3'	21660212-21660212	21660212-21660402
DM8C03G09440	chr03:22609160-22613652	-	5'	22613591-22613591	22613591-22613652
DM8C03G09520	chr03:22660408-22662833	-	5'	22662783-22662783	22662783-22662833
DM8C03G09610	chr03:23082795-23086403	-	5'	23086300-23086300	23086300-23086403
DM8C03G09690	chr03:23730806-23737133	+	3'	23736664-23736664	23736664-23737133
DM8C03G09890	chr03:24532030-24536730	-	5'	24536528-24536528	24536528-24536730
DM8C03G09910	chr03:24770635-24772651	-	5'	24772616-24772616	24772616-24772651
DM8C03G10000	chr03:25244891-25265854	-	5'	25265813-25265813	25265813-25265854
DM8C03G10150	chr03:26118487-26124483	-	5'	26124293-26124293	26124293-26124483
DM8C03G10270	chr03:26480598-26482756	-	5'	26482685-26482685	26482685-26482756
DM8C03G10290	chr03:26598848-26601298	+	3'	26601127-26601127	26601127-26601298
DM8C03G10350	chr03:26969799-26982942	+	3'	26982688-26982688	26982688-26982942
DM8C03G10360	chr03:27000667-27002530	+	3'	27001973-27001973	27001973-27002530
DM8C03G10410	chr03:27120397-27136329	+	3'	27136322-27136322	27136322-27136329
DM8C03G10610	chr03:28109791-28114665	+	3'	28114404-28114404	28114404-28114665
DM8C03G10640	chr03:28214442-28215607	-	5'	28215596-28215596	28215596-28215607
DM8C03G10730	chr03:28516082-28560831	-	5'	28560780-28560780	28560780-28560831
DM8C03G10900	chr03:28899698-28902021	-	5'	28902008-28902008	28902008-28902021
DM8C03G10910	chr03:28916291-28926352	+	3'	28926204-28926204	28926204-28926352
DM8C03G11090	chr03:29441844-29442993	+	3'	29442759-29442759	29442759-29442993
DM8C03G11110	chr03:29736522-29738183	+	3'	29738150-29738150	29738150-29738183
DM8C03G11390	chr03:30355497-30365392	+	3'	30364907-30364907	30364907-30365392
DM8C03G11460	chr03:30754515-30757052	+	3'	30756371-30756371	30756371-30757052
DM8C03G11480	chr03:30777259-30777873	+	3'	30777828-30777828	30777828-30777873
DM8C03G11680	chr03:31893898-31897990	-	5'	31897963-31897963	31897963-31897990
DM8C03G11780	chr03:32154932-32155496	+	3'	32155369-32155369	32155369-32155496
DM8C03G11830	chr03:32253447-32353652	-	3'	32253950-32253950	32253447-32253950
DM8C03G12020	chr03:32594054-32599090	-	5'	32598713-32598713	32598713-32599090
DM8C03G12060	chr03:32634812-32635847	-	5'	32635819-32635819	32635819-32635847
DM8C03G12190	chr03:32839883-32859731	+	3'	32859710-32859710	32859710-32859731
DM8C03G12210	chr03:32861992-32872519	-	5'	32872407-32872407	32872407-32872519
DM8C03G12220	chr03:32883009-32884868	+	3'	32884438-32884438	32884438-32884868
DM8C03G12250	chr03:32920988-32924025	+	3'	32923886-32923886	32923886-32924025
DM8C03G12260	chr03:32966368-32986102	+	5'	32966499-32966499	32966368-32966499
DM8C03G12570	chr03:33517166-33519950	+	3'	33519756-33519756	33519756-33519950
DM8C03G12640	chr03:33684396-33685154	+	3'	33685023-33685023	33685023-33685154
DM8C03G12710	chr03:33858654-33859976	-	5'	33859967-33859967	33859967-33859976
DM8C03G12780	chr03:33956420-33963800	+	3'	33963487-33963487	33963487-33963800
DM8C03G12810	chr03:33992977-33994647	-	5'	33994629-33994629	33994629-33994647
DM8C03G12940	chr03:34294378-34296022	-	5'	34295893-34295893	34295893-34296022
DM8C03G12970	chr03:34334397-34342802	-	5'	34342743-34342743	34342743-34342802
DM8C03G13000	chr03:34405395-34408329	-	5'	34408265-34408265	34408265-34408329
DM8C03G13050	chr03:34460839-34462323	-	5'	34462155-34462155	34462155-34462323
DM8C03G13190	chr03:34718262-34718665	+	3'	34718549-34718549	34718549-34718665
DM8C03G13270	chr03:34881920-34886627	+	3'	34886339-34886339	34886339-34886627
DM8C03G13310	chr03:34945487-34946856	-	5'	34946728-34946728	34946728-34946856
DM8C03G13410	chr03:35129692-35130929	+	3'	35130915-35130915	35130915-35130929
DM8C03G13560	chr03:35447648-35455721	-	5'	35455514-35455514	35455514-35455721
DM8C03G13620	chr03:35588681-35591135	+	3'	35590783-35590783	35590783-35591135
DM8C03G13840	chr03:36018733-36023137	+	3'	36023080-36023080	36023080-36023137
DM8C03G13980	chr03:36323611-36329781	+	3'	36329615-36329615	36329615-36329781
DM8C03G14070	chr03:36432663-36434338	-	5'	36434315-36434315	36434315-36434338
DM8C03G14100	chr03:36503695-36507297	+	3'	36506450-36506450	36506450-36507297
DM8C03G14120	chr03:36524169-36526409	-	5'	36526282-36526282	36526282-36526409
DM8C03G14150	chr03:36574174-36577628	+	3'	36576162-36576162	36576162-36577628
DM8C03G14270	chr03:36850067-36852412	-	5'	36852223-36852223	36852223-36852412
DM8C03G14340	chr03:36985525-36988329	+	3'	36988045-36988045	36988045-36988329
DM8C03G14350	chr03:36989634-36994115	+	3'	36993943-36993943	36993943-36994115
DM8C03G14450	chr03:37095948-37097381	-	5'	37097373-37097373	37097373-37097381
DM8C03G14460	chr03:37105574-37109461	+	3'	37109288-37109288	37109288-37109461
DM8C03G14480	chr03:37126894-37128080	+	3'	37127945-37127945	37127945-37128080
DM8C03G14580	chr03:37288764-37290113	+	3'	37289944-37289944	37289944-37290113
DM8C03G14590	chr03:37291242-37295862	-	5'	37295731-37295731	37295731-37295862
DM8C03G14850	chr03:37686293-37692959	+	3'	37692757-37692757	37692757-37692959
DM8C03G14900	chr03:37790203-37792674	+	3'	37792011-37792011	37792011-37792674
DM8C03G15110	chr03:38243948-38251971	-	5'	38251799-38251799	38251799-38251971
DM8C03G15150	chr03:38330053-38332768	+	3'	38332000-38332000	38332000-38332768
DM8C03G15190	chr03:38377513-38379339	-	5'	38379212-38379212	38379212-38379339
DM8C03G15500	chr03:38755735-38760984	+	3'	38760941-38760941	38760941-38760984
DM8C03G15610	chr03:38838794-38845780	+	3'	38845729-38845729	38845729-38845780
DM8C03G15820	chr03:39145911-39147198	-	5'	39146680-39146680	39146680-39147198
DM8C03G15880	chr03:39214103-39217264	+	3'	39216876-39216876	39216876-39217264
DM8C03G15900	chr03:39248331-39252571	+	3'	39252281-39252281	39252281-39252571
DM8C03G16060	chr03:39457717-39459756	+	3'	39459558-39459558	39459558-39459756
DM8C03G16310	chr03:39778827-39781614	+	3'	39781508-39781508	39781508-39781614
DM8C03G16350	chr03:39867743-39868251	+	3'	39868246-39868246	39868246-39868251
DM8C03G16370	chr03:39906593-39916677	-	5'	39916638-39916638	39916638-39916677
DM8C03G16410	chr03:39970623-39977572	+	3'	39977341-39977341	39977341-39977572
DM8C03G16460	chr03:40022737-40023275	-	5'	40023180-40023180	40023180-40023275
DM8C03G16470	chr03:40037742-40041116	+	3'	40041013-40041013	40041013-40041116
DM8C03G16740	chr03:40354604-40359507	+	3'	40359282-40359282	40359282-40359507
DM8C03G16750	chr03:40366435-40368828	-	5'	40368702-40368702	40368702-40368828
DM8C03G16930	chr03:40598014-40603954	-	5'	40603718-40603718	40603718-40603954
DM8C03G17000	chr03:40678152-40681244	+	3'	40680966-40680966	40680966-40681244
DM8C03G17030	chr03:40706438-40707598	+	3'	40707563-40707563	40707563-40707598
DM8C03G17040	chr03:40720087-40722610	+	3'	40722408-40722408	40722408-40722610
DM8C03G17080	chr03:40830342-40832433	+	3'	40831966-40831966	40831966-40832433
DM8C03G17180	chr03:41003966-41005587	-	5'	41005486-41005486	41005486-41005587
DM8C03G17340	chr03:41175066-41180365	+	3'	41179174-41179174	41179174-41180365
DM8C03G17360	chr03:41188515-41189648	-	5'	41189615-41189615	41189615-41189648
DM8C03G17390	chr03:41210043-41210781	-	5'	41210771-41210771	41210771-41210781
DM8C03G17750	chr03:41730869-41734750	-	5'	41734688-41734688	41734688-41734750
DM8C03G17870	chr03:41884370-41886848	-	5'	41886824-41886824	41886824-41886848
DM8C03G17940	chr03:41970282-41971342	-	5'	41971329-41971329	41971329-41971342
DM8C03G17960	chr03:41990098-41991908	+	3'	41991854-41991854	41991854-41991908
DM8C03G17970	chr03:41996869-41997505	-	5'	41997477-41997477	41997477-41997505
DM8C03G18000	chr03:42001240-42005327	-	5'	42005277-42005277	42005277-42005327
DM8C03G18180	chr03:42173953-42175098	-	5'	42175056-42175056	42175056-42175098
DM8C03G18260	chr03:42256020-42257153	-	5'	42256973-42256973	42256973-42257153
DM8C03G18310	chr03:42289825-42307309	+	3'	42307304-42307304	42307304-42307309
DM8C03G18330	chr03:42327256-42329430	-	5'	42329264-42329264	42329264-42329430
DM8C03G18370	chr03:42363264-42373640	-	5'	42373497-42373497	42373497-42373640
DM8C03G18390	chr03:42381549-42382252	-	5'	42382207-42382207	42382207-42382252
DM8C03G18430	chr03:42442596-42447492	+	3'	42447395-42447395	42447395-42447492
DM8C03G18480	chr03:42479140-42480829	-	5'	42480768-42480768	42480768-42480829
DM8C03G18490	chr03:42481427-42482123	+	3'	42481891-42481891	42481891-42482123
DM8C03G18640	chr03:42720672-42721577	-	5'	42721535-42721535	42721535-42721577
DM8C03G18650	chr03:42731341-42752411	+	3'	42752072-42752072	42752072-42752411
DM8C03G18720	chr03:42800602-42803406	-	5'	42803313-42803313	42803313-42803406
DM8C03G18760	chr03:42839768-42844510	+	3'	42844427-42844427	42844427-42844510
DM8C03G18770	chr03:42846157-42846859	-	5'	42846822-42846822	42846822-42846859
DM8C03G18810	chr03:42884156-42886376	-	5'	42886207-42886207	42886207-42886376
DM8C03G18870	chr03:42975099-42976457	+	3'	42976154-42976154	42976154-42976457
DM8C03G19060	chr03:43170338-43173574	+	5'	43170384-43170384	43170338-43170384
DM8C03G19080	chr03:43201772-43203772	+	3'	43203736-43203736	43203736-43203772
DM8C03G19110	chr03:43232551-43236490	+	3'	43236127-43236127	43236127-43236490
DM8C03G19130	chr03:43266085-43270776	+	3'	43270586-43270586	43270586-43270776
DM8C03G19140	chr03:43288064-43294469	+	3'	43294175-43294175	43294175-43294469
DM8C03G19180	chr03:43309539-43316624	-	5'	43316545-43316545	43316545-43316624
DM8C03G19260	chr03:43397177-43399275	-	5'	43399213-43399213	43399213-43399275
DM8C03G19300	chr03:43455622-43456447	-	5'	43456442-43456442	43456442-43456447
DM8C03G19350	chr03:43516099-43516489	+	3'	43516401-43516401	43516401-43516489
DM8C03G19520	chr03:43835294-43835986	+	3'	43835953-43835953	43835953-43835986
DM8C03G19620	chr03:43939163-43944941	-	5'	43944807-43944807	43944807-43944941
DM8C03G19650	chr03:43973354-43974711	-	5'	43974517-43974517	43974517-43974711
DM8C03G19730	chr03:44035216-44044414	+	3'	44044358-44044358	44044358-44044414
DM8C03G19740	chr03:44046618-44049668	+	3'	44049532-44049532	44049532-44049668
DM8C03G19920	chr03:44149637-44154098	+	3'	44153758-44153758	44153758-44154098
DM8C03G19950	chr03:44244669-44246018	-	5'	44245397-44245397	44245397-44246018
DM8C03G20050	chr03:44395118-44406937	-	3'	44395472-44395472	44395118-44395472
DM8C03G20130	chr03:44500665-44508099	-	5'	44508026-44508026	44508026-44508099
DM8C03G20440	chr03:44815814-44837452	+	5'	44816040-44816040	44815814-44816040
DM8C03G20510	chr03:44893248-44899263	+	3'	44898757-44898757	44898757-44899263
DM8C03G20520	chr03:44899855-44901522	+	3'	44900393-44900393	44900393-44901522
DM8C03G20530	chr03:44901764-44902723	-	5'	44902573-44902573	44902573-44902723
DM8C03G20540	chr03:44903995-44907224	-	5'	44907179-44907179	44907179-44907224
DM8C03G20740	chr03:45210238-45215952	+	3'	45215899-45215899	45215899-45215952
DM8C03G20750	chr03:45218278-45224514	-	5'	45224486-45224486	45224486-45224514
DM8C03G20780	chr03:45268136-45270287	-	5'	45270085-45270085	45270085-45270287
DM8C03G20940	chr03:45512901-45522560	-	5'	45522505-45522505	45522505-45522560
DM8C03G20950	chr03:45531243-45533371	+	3'	45533194-45533194	45533194-45533371
DM8C03G20980	chr03:45576786-45578409	-	5'	45578392-45578392	45578392-45578409
DM8C03G21000	chr03:45595644-45612677	+	3'	45612421-45612421	45612421-45612677
DM8C03G21010	chr03:45620104-45631573	+	5'	45623131-45623131	45620104-45623131
DM8C03G21090	chr03:45696409-45711858	-	3'	45696521-45696521	45696409-45696521
DM8C03G21120	chr03:45750031-45752115	+	3'	45752086-45752086	45752086-45752115
DM8C03G21140	chr03:45779461-45787569	+	3'	45787325-45787325	45787325-45787569
DM8C03G21350	chr03:46000796-46005692	+	3'	46005137-46005137	46005137-46005692
DM8C03G21520	chr03:46126466-46129391	+	3'	46129353-46129353	46129353-46129391
DM8C03G21640	chr03:46212433-46218511	+	3'	46218245-46218245	46218245-46218511
DM8C03G21900	chr03:46439810-46451316	+	3'	46451014-46451014	46451014-46451316
DM8C03G21960	chr03:46497661-46503952	+	3'	46503616-46503616	46503616-46503952
DM8C03G22000	chr03:46552876-46558618	-	5'	46558536-46558536	46558536-46558618
DM8C03G22070	chr03:46619334-46621321	-	5'	46621252-46621252	46621252-46621321
DM8C03G22160	chr03:46713615-46717262	+	3'	46717105-46717105	46717105-46717262
DM8C03G22200	chr03:46770189-46772609	+	3'	46772445-46772445	46772445-46772609
DM8C03G22260	chr03:46813456-46814623	-	5'	46814608-46814608	46814608-46814623
DM8C03G22270	chr03:46816172-46818177	-	5'	46818097-46818097	46818097-46818177
DM8C03G22290	chr03:46829381-46835174	-	5'	46835081-46835081	46835081-46835174
DM8C03G22370	chr03:46899381-46904299	-	5'	46904283-46904283	46904283-46904299
DM8C03G22450	chr03:46976615-46976937	-	5'	46976914-46976914	46976914-46976937
DM8C03G22480	chr03:46985297-46985869	-	5'	46985821-46985821	46985821-46985869
DM8C03G22530	chr03:47037272-47039176	-	5'	47039026-47039026	47039026-47039176
DM8C03G22640	chr03:47191775-47193210	-	5'	47192893-47192893	47192893-47193210
DM8C03G22660	chr03:47239173-47246010	+	3'	47245849-47245849	47245849-47246010
DM8C03G22720	chr03:47286681-47289778	-	5'	47289772-47289772	47289772-47289778
DM8C03G22750	chr03:47336702-47340118	+	3'	47340104-47340104	47340104-47340118
DM8C03G22780	chr03:47386052-47390026	-	5'	47389911-47389911	47389911-47390026
DM8C03G22930	chr03:47489986-47494111	+	3'	47493287-47493287	47493287-47494111
DM8C03G22990	chr03:47520060-47525276	+	3'	47524349-47524349	47524349-47525276
DM8C03G23000	chr03:47529517-47531256	+	3'	47531035-47531035	47531035-47531256
DM8C03G23050	chr03:47561280-47565254	+	3'	47564913-47564913	47564913-47565254
DM8C03G23070	chr03:47575070-47577105	+	3'	47576922-47576922	47576922-47577105
DM8C03G23080	chr03:47577722-47581108	-	5'	47581082-47581082	47581082-47581108
DM8C03G23130	chr03:47623043-47631464	-	5'	47631448-47631448	47631448-47631464
DM8C03G23190	chr03:47723850-47735780	+	3'	47735565-47735565	47735565-47735780
DM8C03G23240	chr03:47765641-47767328	-	5'	47767284-47767284	47767284-47767328
DM8C03G23290	chr03:47839434-47841935	+	3'	47841634-47841634	47841634-47841935
DM8C03G23330	chr03:47912648-47922936	+	3'	47922825-47922825	47922825-47922936
DM8C03G23340	chr03:47964617-47968405	+	3'	47968201-47968201	47968201-47968405
DM8C03G23370	chr03:47992141-48000509	-	5'	48000380-48000380	48000380-48000509
DM8C03G23410	chr03:48053211-48055861	-	5'	48055807-48055807	48055807-48055861
DM8C03G23480	chr03:48095144-48101411	-	5'	48101322-48101322	48101322-48101411
DM8C03G23490	chr03:48117480-48122454	-	5'	48122258-48122258	48122258-48122454
DM8C03G23510	chr03:48152423-48154716	+	3'	48154630-48154630	48154630-48154716
DM8C03G23530	chr03:48172177-48174187	+	3'	48173954-48173954	48173954-48174187
DM8C03G23540	chr03:48189969-48192550	+	3'	48192144-48192144	48192144-48192550
DM8C03G23550	chr03:48193451-48199327	-	5'	48199310-48199310	48199310-48199327
DM8C03G23610	chr03:48240486-48243899	-	5'	48243838-48243838	48243838-48243899
DM8C03G23620	chr03:48258142-48259564	+	3'	48259369-48259369	48259369-48259564
DM8C03G23670	chr03:48299897-48307267	-	5'	48307247-48307247	48307247-48307267
DM8C03G23770	chr03:48443235-48443675	+	3'	48443600-48443600	48443600-48443675
DM8C03G23780	chr03:48455379-48460559	+	3'	48460266-48460266	48460266-48460559
DM8C03G23810	chr03:48469964-48473891	+	3'	48473682-48473682	48473682-48473891
DM8C03G23820	chr03:48475920-48481702	+	3'	48481445-48481445	48481445-48481702
DM8C03G23840	chr03:48485802-48488312	+	3'	48487983-48487983	48487983-48488312
DM8C03G23860	chr03:48494951-48497058	-	5'	48496896-48496896	48496896-48497058
DM8C03G23910	chr03:48529337-48530116	+	3'	48530017-48530017	48530017-48530116
DM8C03G23940	chr03:48587038-48587705	+	3'	48587703-48587703	48587703-48587705
DM8C03G23950	chr03:48597561-48601052	-	5'	48601037-48601037	48601037-48601052
DM8C03G24030	chr03:48710761-48711935	+	3'	48711746-48711746	48711746-48711935
DM8C03G24280	chr03:49100627-49104679	+	3'	49104489-49104489	49104489-49104679
DM8C03G24300	chr03:49116465-49120890	-	5'	49120744-49120744	49120744-49120890
DM8C03G24320	chr03:49134744-49138182	+	3'	49137986-49137986	49137986-49138182
DM8C03G24400	chr03:49212061-49217886	+	3'	49217559-49217559	49217559-49217886
DM8C03G24520	chr03:49487570-49488206	+	3'	49488124-49488124	49488124-49488206
DM8C03G24660	chr03:49676098-49679349	+	3'	49679088-49679088	49679088-49679349
DM8C03G24680	chr03:49681305-49683994	-	5'	49683977-49683977	49683977-49683994
DM8C03G24770	chr03:49744123-49747010	+	3'	49746984-49746984	49746984-49747010
DM8C03G24950	chr03:49870982-49873919	+	3'	49873765-49873765	49873765-49873919
DM8C03G25040	chr03:49950165-49950508	-	5'	49950460-49950460	49950460-49950508
DM8C03G25140	chr03:50040014-50041153	-	5'	50041147-50041147	50041147-50041153
DM8C03G25190	chr03:50077374-50081255	-	5'	50081202-50081202	50081202-50081255
DM8C03G25210	chr03:50097594-50107993	+	3'	50107718-50107718	50107718-50107993
DM8C03G25270	chr03:50208808-50211030	+	3'	50209357-50209357	50209357-50211030
DM8C03G25350	chr03:50278074-50280548	-	5'	50280171-50280171	50280171-50280548
DM8C03G25390	chr03:50313457-50316429	+	3'	50316253-50316253	50316253-50316429
DM8C03G25460	chr03:50397866-50402397	+	3'	50402220-50402220	50402220-50402397
DM8C03G25470	chr03:50407707-50409920	+	3'	50409710-50409710	50409710-50409920
DM8C03G25640	chr03:50524648-50530747	-	5'	50530711-50530711	50530711-50530747
DM8C03G25660	chr03:50539381-50541716	+	3'	50541580-50541580	50541580-50541716
DM8C03G25740	chr03:50688452-50696385	-	5'	50696147-50696147	50696147-50696385
DM8C03G25830	chr03:50799729-50801298	+	3'	50801278-50801278	50801278-50801298
DM8C03G25940	chr03:50905127-50907931	-	5'	50907875-50907875	50907875-50907931
DM8C03G26030	chr03:50960055-50960825	+	3'	50960621-50960621	50960621-50960825
DM8C03G26060	chr03:50972976-50977144	-	5'	50977121-50977121	50977121-50977144
DM8C03G26180	chr03:51100058-51108814	-	5'	51108239-51108239	51108239-51108814
DM8C03G26190	chr03:51115388-51117307	-	5'	51116666-51116666	51116666-51117307
DM8C03G26220	chr03:51134866-51136652	-	5'	51136132-51136132	51136132-51136652
DM8C03G26320	chr03:51231835-51233058	+	3'	51232794-51232794	51232794-51233058
DM8C03G26370	chr03:51255741-51257022	-	5'	51256700-51256700	51256700-51257022
DM8C03G26530	chr03:51374926-51375241	-	5'	51375216-51375216	51375216-51375241
DM8C03G26540	chr03:51377612-51386930	-	5'	51386919-51386919	51386919-51386930
DM8C03G26630	chr03:51458365-51461252	+	3'	51460356-51460356	51460356-51461252
DM8C03G26710	chr03:51497344-51498762	-	5'	51498654-51498654	51498654-51498762
DM8C03G26720	chr03:51522698-51525080	+	3'	51525074-51525074	51525074-51525080
DM8C03G26730	chr03:51527330-51529077	+	3'	51529009-51529009	51529009-51529077
DM8C03G26740	chr03:51545159-51545753	-	5'	51545734-51545734	51545734-51545753
DM8C03G26770	chr03:51577310-51582854	-	5'	51582622-51582622	51582622-51582854
DM8C03G26870	chr03:51657535-51666033	-	5'	51665952-51665952	51665952-51666033
DM8C03G26920	chr03:51714840-51719295	+	3'	51719164-51719164	51719164-51719295
DM8C03G27010	chr03:51784979-51787565	+	3'	51787365-51787365	51787365-51787565
DM8C03G27280	chr03:51944057-51945542	-	5'	51945435-51945435	51945435-51945542
DM8C03G27430	chr03:52034344-52052839	+	3'	52052576-52052576	52052576-52052839
DM8C03G27440	chr03:52056173-52056709	-	5'	52056682-52056682	52056682-52056709
DM8C03G27510	chr03:52145257-52146068	+	3'	52145914-52145914	52145914-52146068
DM8C03G27670	chr03:52278680-52281422	+	3'	52281191-52281191	52281191-52281422
DM8C03G27710	chr03:52316027-52317367	-	5'	52316883-52316883	52316883-52317367
DM8C03G27720	chr03:52318630-52319825	-	5'	52319802-52319802	52319802-52319825
DM8C03G27750	chr03:52340833-52344659	+	3'	52344597-52344597	52344597-52344659
DM8C03G27790	chr03:52356634-52358213	-	5'	52358210-52358210	52358210-52358213
DM8C03G27820	chr03:52368861-52372406	-	5'	52372057-52372057	52372057-52372406
DM8C03G27930	chr03:52443276-52447363	-	3'	52443494-52443494	52443276-52443494
DM8C03G27930	chr03:52443276-52447363	-	5'	52447269-52447269	52447269-52447363
DM8C03G28010	chr03:52560647-52564181	-	5'	52564093-52564093	52564093-52564181
DM8C03G28020	chr03:52571362-52573498	-	5'	52573375-52573375	52573375-52573498
DM8C03G28060	chr03:52605437-52606074	-	5'	52605897-52605897	52605897-52606074
DM8C03G28100	chr03:52627040-52630674	+	3'	52630527-52630527	52630527-52630674
DM8C03G28110	chr03:52634455-52645580	+	3'	52645214-52645214	52645214-52645580
DM8C03G28260	chr03:52754106-52761844	+	3'	52761739-52761739	52761739-52761844
DM8C03G28270	chr03:52765379-52769354	-	5'	52769166-52769166	52769166-52769354
DM8C03G28320	chr03:52818149-52819323	+	3'	52819129-52819129	52819129-52819323
DM8C03G28340	chr03:52829423-52832335	+	3'	52832253-52832253	52832253-52832335
DM8C03G28390	chr03:52851825-52856772	-	5'	52856770-52856770	52856770-52856772
DM8C03G28420	chr03:52875489-52885583	-	5'	52885437-52885437	52885437-52885583
DM8C03G28460	chr03:52921613-52925180	+	3'	52925106-52925106	52925106-52925180
DM8C03G28590	chr03:53052870-53055596	-	5'	53055198-53055198	53055198-53055596
DM8C03G28640	chr03:53103169-53109829	-	5'	53109762-53109762	53109762-53109829
DM8C03G28660	chr03:53125769-53133302	+	3'	53132649-53132649	53132649-53133302
DM8C03G28670	chr03:53137599-53145670	+	3'	53145564-53145564	53145564-53145670
DM8C03G28760	chr03:53184651-53195195	-	5'	53195058-53195058	53195058-53195195
DM8C03G28980	chr03:53452775-53455728	+	3'	53455457-53455457	53455457-53455728
DM8C03G28990	chr03:53456595-53467789	+	3'	53467688-53467688	53467688-53467789
DM8C03G29000	chr03:53473056-53478259	+	3'	53478203-53478203	53478203-53478259
DM8C03G29040	chr03:53541306-53551537	-	5'	53550315-53550315	53550315-53551537
DM8C03G29090	chr03:53576183-53579731	-	5'	53579307-53579307	53579307-53579731
DM8C03G29230	chr03:53684295-53690645	+	3'	53690589-53690589	53690589-53690645
DM8C03G29260	chr03:53700331-53702195	-	5'	53701614-53701614	53701614-53702195
DM8C03G29310	chr03:53719672-53728091	-	5'	53728083-53728083	53728083-53728091
DM8C03G29330	chr03:53750518-53752032	-	5'	53751947-53751947	53751947-53752032
DM8C03G29410	chr03:53814291-53815686	-	5'	53815589-53815589	53815589-53815686
DM8C03G29420	chr03:53816548-53823175	-	5'	53823054-53823054	53823054-53823175
DM8C03G29530	chr03:53929927-53931286	-	5'	53931237-53931237	53931237-53931286
DM8C03G29580	chr03:53963349-53965357	-	5'	53965289-53965289	53965289-53965357
DM8C03G29590	chr03:53968289-53975281	-	5'	53975249-53975249	53975249-53975281
DM8C03G29610	chr03:54015531-54020107	+	3'	54020103-54020103	54020103-54020107
DM8C03G29660	chr03:54049574-54051537	+	3'	54051332-54051332	54051332-54051537
DM8C03G29750	chr03:54140184-54141176	-	5'	54141149-54141149	54141149-54141176
DM8C03G29760	chr03:54149632-54153855	+	3'	54153291-54153291	54153291-54153855
DM8C03G29770	chr03:54163435-54168862	+	3'	54168655-54168655	54168655-54168862
DM8C03G29870	chr03:54212873-54214223	-	5'	54214168-54214168	54214168-54214223
DM8C03G29940	chr03:54267801-54276207	-	5'	54276127-54276127	54276127-54276207
DM8C03G29950	chr03:54282648-54286539	+	5'	54282853-54282853	54282648-54282853
DM8C03G30000	chr03:54326498-54329722	-	5'	54329696-54329696	54329696-54329722
DM8C03G30090	chr03:54407463-54408305	+	3'	54407955-54407955	54407955-54408305
DM8C03G30140	chr03:54435590-54437112	+	3'	54437032-54437032	54437032-54437112
DM8C03G30150	chr03:54437712-54455924	-	3'	54437985-54437985	54437712-54437985
DM8C03G30180	chr03:54484231-54488591	+	3'	54488578-54488578	54488578-54488591
DM8C03G30250	chr03:54526418-54530502	-	5'	54530453-54530453	54530453-54530502
DM8C03G30290	chr03:54577693-54580798	-	5'	54580305-54580305	54580305-54580798
DM8C03G30300	chr03:54586356-54589758	+	3'	54589555-54589555	54589555-54589758
DM8C03G30330	chr03:54597796-54602375	-	5'	54602244-54602244	54602244-54602375
DM8C03G30360	chr03:54636997-54641952	+	3'	54641658-54641658	54641658-54641952
DM8C03G30400	chr03:54680686-54694959	+	5'	54681146-54681146	54680686-54681146
DM8C03G30450	chr03:54712197-54716286	+	3'	54716050-54716050	54716050-54716286
DM8C03G30460	chr03:54716843-54729940	-	5'	54729925-54729925	54729925-54729940
DM8C03G30480	chr03:54739416-54742624	-	5'	54742396-54742396	54742396-54742624
DM8C03G30520	chr03:54790563-54794762	-	5'	54794662-54794662	54794662-54794762
DM8C03G30600	chr03:54870898-54874150	-	5'	54874012-54874012	54874012-54874150
DM8C03G30620	chr03:54898281-54900111	+	3'	54899864-54899864	54899864-54900111
DM8C03G30680	chr03:54942604-54943312	+	3'	54943057-54943057	54943057-54943312
DM8C03G30690	chr03:54944607-54946316	-	5'	54946292-54946292	54946292-54946316
DM8C03G30720	chr03:54955906-54957793	-	5'	54957771-54957771	54957771-54957793
DM8C03G30760	chr03:54974908-54977859	-	5'	54977668-54977668	54977668-54977859
DM8C03G30810	chr03:55041278-55045492	-	5'	55045347-55045347	55045347-55045492
DM8C03G30820	chr03:55047095-55053509	-	5'	55053259-55053259	55053259-55053509
DM8C03G30830	chr03:55055920-55056297	-	5'	55056285-55056285	55056285-55056297
DM8C03G30840	chr03:55058794-55064215	+	3'	55063763-55063763	55063763-55064215
DM8C03G30870	chr03:55078701-55085199	+	3'	55085146-55085146	55085146-55085199
DM8C03G30940	chr03:55185105-55185657	+	3'	55185485-55185485	55185485-55185657
DM8C03G31030	chr03:55375227-55376434	+	3'	55376352-55376352	55376352-55376434
DM8C03G31050	chr03:55382581-55391160	+	3'	55390990-55390990	55390990-55391160
DM8C03G31060	chr03:55391699-55395056	+	3'	55395009-55395009	55395009-55395056
DM8C03G31120	chr03:55443249-55452228	+	3'	55452136-55452136	55452136-55452228
DM8C03G31320	chr03:55548764-55550713	+	3'	55550650-55550650	55550650-55550713
DM8C03G31400	chr03:55593541-55602045	+	3'	55601808-55601808	55601808-55602045
DM8C03G31440	chr03:55622432-55623371	+	3'	55623142-55623142	55623142-55623371
DM8C03G31450	chr03:55625407-55626193	+	3'	55626052-55626052	55626052-55626193
DM8C03G31470	chr03:55641005-55642535	-	5'	55642260-55642260	55642260-55642535
DM8C03G31500	chr03:55664834-55674106	-	5'	55673981-55673981	55673981-55674106
DM8C03G31590	chr03:55741384-55743689	+	3'	55743417-55743417	55743417-55743689
DM8C03G31680	chr03:55815249-55817773	-	5'	55817768-55817768	55817768-55817773
DM8C03G31690	chr03:55824377-55834232	-	5'	55834165-55834165	55834165-55834232
DM8C03G31790	chr03:55919312-55924711	+	3'	55924407-55924407	55924407-55924711
DM8C03G31800	chr03:55926630-55927641	+	3'	55927454-55927454	55927454-55927641
DM8C03G31830	chr03:55958926-55961403	+	3'	55960939-55960939	55960939-55961403
DM8C03G31840	chr03:55962288-55962673	-	5'	55962632-55962632	55962632-55962673
DM8C03G31850	chr03:55963269-55966563	-	5'	55966551-55966551	55966551-55966563
DM8C03G31930	chr03:56024345-56031832	-	5'	56031785-56031785	56031785-56031832
DM8C03G31950	chr03:56047101-56051596	+	3'	56051021-56051021	56051021-56051596
DM8C03G32000	chr03:56063997-56065356	+	3'	56065337-56065337	56065337-56065356
DM8C03G32060	chr03:56110778-56112502	-	5'	56112455-56112455	56112455-56112502
DM8C03G32330	chr03:56318894-56321056	+	3'	56320975-56320975	56320975-56321056
DM8C03G32340	chr03:56322470-56323819	+	3'	56323453-56323453	56323453-56323819
DM8C03G32410	chr03:56388398-56391888	+	3'	56391537-56391537	56391537-56391888
DM8C03G32480	chr03:56428041-56430663	+	3'	56430523-56430523	56430523-56430663
DM8C03G32580	chr03:56479463-56484298	+	3'	56484029-56484029	56484029-56484298
DM8C03G32640	chr03:56520363-56523243	-	5'	56523109-56523109	56523109-56523243
DM8C03G32680	chr03:56547432-56550476	-	5'	56550372-56550372	56550372-56550476
DM8C03G32790	chr03:56649936-56656126	-	5'	56656001-56656001	56656001-56656126
DM8C03G32800	chr03:56656845-56657786	-	5'	56657729-56657729	56657729-56657786
DM8C03G32810	chr03:56661159-56682394	-	5'	56681419-56681419	56681419-56682394
DM8C03G32880	chr03:56734336-56735147	-	5'	56735128-56735128	56735128-56735147
DM8C03G32890	chr03:56737878-56745716	+	3'	56745359-56745359	56745359-56745716
DM8C03G32910	chr03:56752236-56755878	-	5'	56755785-56755785	56755785-56755878
DM8C03G32980	chr03:56803108-56805710	+	3'	56805542-56805542	56805542-56805710
DM8C03G33000	chr03:56834890-56836363	-	5'	56836343-56836343	56836343-56836363
DM8C03G33030	chr03:56859905-56861334	+	3'	56861046-56861046	56861046-56861334
DM8C03G33070	chr03:56896240-56897340	+	3'	56897331-56897331	56897331-56897340
DM8C03G33080	chr03:56900292-56903498	-	5'	56903399-56903399	56903399-56903498
DM8C03G33190	chr03:56984778-56985330	-	5'	56985320-56985320	56985320-56985330
DM8C03G33220	chr03:57004174-57009518	+	3'	57009009-57009009	57009009-57009518
DM8C03G33230	chr03:57009875-57026355	-	5'	57026182-57026182	57026182-57026355
DM8C03G33240	chr03:57029040-57029864	+	3'	57029789-57029789	57029789-57029864
DM8C03G33260	chr03:57037782-57039388	+	3'	57038932-57038932	57038932-57039388
DM8C03G33270	chr03:57042770-57045631	+	3'	57045013-57045013	57045013-57045631
DM8C03G33460	chr03:57188116-57196270	-	3'	57188645-57188645	57188116-57188645
DM8C03G33480	chr03:57200022-57207994	-	5'	57207860-57207860	57207860-57207994
DM8C03G33600	chr03:57283152-57293811	+	3'	57293789-57293789	57293789-57293811
DM8C03G33640	chr03:57314360-57324594	+	5'	57314383-57314383	57314360-57314383
DM8C03G33670	chr03:57347055-57352774	+	3'	57352480-57352480	57352480-57352774
DM8C03G33690	chr03:57362976-57365621	-	5'	57365258-57365258	57365258-57365621
DM8C03G33700	chr03:57376974-57378287	+	3'	57378209-57378209	57378209-57378287
DM8C03G33740	chr03:57397354-57399656	+	3'	57399493-57399493	57399493-57399656
DM8C03G33820	chr03:57485779-57492596	+	3'	57492311-57492311	57492311-57492596
DM8C03G33850	chr03:57502087-57512782	+	3'	57512160-57512160	57512160-57512782
DM8C03G33880	chr03:57530704-57531983	+	3'	57531819-57531819	57531819-57531983
DM8C03G33920	chr03:57577009-57584589	-	5'	57584017-57584017	57584017-57584589
DM8C03G33940	chr03:57605855-57609542	+	3'	57609282-57609282	57609282-57609542
DM8C03G33960	chr03:57619883-57622581	-	5'	57622568-57622568	57622568-57622581
DM8C03G33980	chr03:57633961-57635846	-	5'	57635487-57635487	57635487-57635846
DM8C03G34010	chr03:57650699-57658087	+	3'	57657668-57657668	57657668-57658087
DM8C03G34020	chr03:57657979-57659353	-	5'	57659224-57659224	57659224-57659353
DM8C03G34090	chr03:57719859-57721279	-	5'	57721168-57721168	57721168-57721279
DM8C03G34120	chr03:57734722-57739369	-	5'	57739309-57739309	57739309-57739369
DM8C03G34210	chr03:57801404-57813759	+	3'	57813505-57813505	57813505-57813759
DM8C03G34280	chr03:57855187-57856422	-	5'	57856353-57856353	57856353-57856422
DM8C03G34370	chr03:57925421-57927781	-	5'	57927757-57927757	57927757-57927781
DM8C03G34430	chr03:57969836-57973066	+	3'	57972970-57972970	57972970-57973066
DM8C03G34450	chr03:57983321-57984483	+	3'	57984044-57984044	57984044-57984483
DM8C03G34480	chr03:58002453-58005754	-	5'	58005227-58005227	58005227-58005754
DM8C03G34510	chr03:58015296-58016652	-	5'	58016465-58016465	58016465-58016652
DM8C03G34530	chr03:58042106-58042433	+	3'	58042369-58042369	58042369-58042433
DM8C03G34580	chr03:58082703-58103784	+	3'	58103662-58103662	58103662-58103784
DM8C03G34600	chr03:58110323-58114585	+	3'	58114574-58114574	58114574-58114585
DM8C03G34710	chr03:58203285-58207483	-	5'	58207474-58207474	58207474-58207483
DM8C03G34820	chr03:58333095-58338984	-	5'	58338958-58338958	58338958-58338984
DM8C03G34850	chr03:58349636-58350098	-	5'	58350080-58350080	58350080-58350098
DM8C03G34960	chr03:58421413-58423356	-	5'	58423286-58423286	58423286-58423356
DM8C03G34990	chr03:58458626-58463115	+	3'	58462697-58462697	58462697-58463115
DM8C03G35020	chr03:58485755-58489837	+	3'	58489682-58489682	58489682-58489837
DM8C03G35050	chr03:58513179-58516543	+	3'	58516535-58516535	58516535-58516543
DM8C03G35060	chr03:58517452-58522361	+	3'	58522172-58522172	58522172-58522361
DM8C03G35070	chr03:58524642-58529841	+	3'	58529814-58529814	58529814-58529841
DM8C03G35100	chr03:58536670-58540453	+	3'	58539918-58539918	58539918-58540453
DM8C03G35110	chr03:58547467-58550460	+	3'	58550299-58550299	58550299-58550460
DM8C03G35270	chr03:58650175-58659356	+	3'	58658898-58658898	58658898-58659356
DM8C03G35280	chr03:58660262-58673146	-	5'	58672876-58672876	58672876-58673146
DM8C03G35370	chr03:58756698-58758288	+	3'	58758035-58758035	58758035-58758288
DM8C03G35390	chr03:58763182-58768400	+	3'	58768372-58768372	58768372-58768400
DM8C03G35470	chr03:58834075-58835655	+	3'	58835650-58835650	58835650-58835655
DM8C03G35490	chr03:58857180-58857988	+	3'	58857944-58857944	58857944-58857988
DM8C03G35510	chr03:58869406-58874080	-	5'	58874015-58874015	58874015-58874080
DM8C03G35740	chr03:59023485-59025662	-	5'	59025641-59025641	59025641-59025662
DM8C03G35750	chr03:59036771-59043554	+	3'	59043415-59043415	59043415-59043554
DM8C03G35860	chr03:59095951-59100769	-	5'	59100700-59100700	59100700-59100769
DM8C03G35930	chr03:59148579-59150620	-	5'	59150547-59150547	59150547-59150620
DM8C03G35980	chr03:59188489-59195572	-	5'	59195344-59195344	59195344-59195572
DM8C03G36000	chr03:59199042-59202069	-	5'	59202057-59202057	59202057-59202069
DM8C03G36010	chr03:59203387-59204555	-	5'	59204481-59204481	59204481-59204555
DM8C03G36030	chr03:59219736-59220692	-	5'	59220641-59220641	59220641-59220692
DM8C03G36140	chr03:59339243-59344557	+	3'	59344322-59344322	59344322-59344557
DM8C03G36250	chr03:59437124-59442195	-	5'	59442119-59442119	59442119-59442195
DM8C03G36280	chr03:59456223-59457272	-	5'	59457162-59457162	59457162-59457272
DM8C03G36320	chr03:59478298-59480782	+	3'	59480720-59480720	59480720-59480782
DM8C03G36330	chr03:59482665-59483387	-	5'	59483260-59483260	59483260-59483387
DM8C03G36400	chr03:59546646-59547822	-	5'	59547806-59547806	59547806-59547822
DM8C03G36520	chr03:59617262-59628284	-	5'	59628112-59628112	59628112-59628284
DM8C03G36600	chr03:59688795-59696717	-	5'	59696489-59696489	59696489-59696717
DM8C03G36650	chr03:59734641-59735825	+	3'	59735740-59735740	59735740-59735825
DM8C03G36660	chr03:59748100-59752110	+	3'	59751831-59751831	59751831-59752110
DM8C03G36690	chr03:59769174-59772744	+	3'	59772634-59772634	59772634-59772744
DM8C03G36700	chr03:59773192-59775822	-	5'	59775612-59775612	59775612-59775822
[truncated: 3,895 more rows]

## Sheet: TableS7
Supplementary Table S7. Annotation information of novel genes in GFF format.
#Seq_ID	Source	Type	Start	End	Score	Strand	Phase	Attributes
chr03	StringTie	gene	41281617	41282855	.	-	.	ID=NewGene_1
chr03	StringTie	mRNA	41281617	41282855	.	-	.	ID=NewGene_1.1;Parent=NewGene_1
chr03	StringTie	exon	41281617	41281878	.	-	.	Parent=NewGene_1.1
chr03	StringTie	exon	41282773	41282855	.	-	.	Parent=NewGene_1.1
chr03	StringTie	gene	48269805	48270668	.	+	.	ID=NewGene_100
chr03	StringTie	mRNA	48269805	48270668	.	+	.	ID=NewGene_100.1;Parent=NewGene_100
chr03	StringTie	exon	48269805	48270268	.	+	.	Parent=NewGene_100.1
chr03	StringTie	exon	48270339	48270668	.	+	.	Parent=NewGene_100.1
chr04	StringTie	gene	66480176	66480617	.	+	.	ID=NewGene_1006
chr04	StringTie	mRNA	66480176	66480617	.	+	.	ID=NewGene_1006.1;Parent=NewGene_1006
chr04	StringTie	exon	66480176	66480238	.	+	.	Parent=NewGene_1006.1
chr04	StringTie	exon	66480330	66480487	.	+	.	Parent=NewGene_1006.1
chr04	StringTie	exon	66480575	66480617	.	+	.	Parent=NewGene_1006.1
chr01	StringTie	gene	14215832	14235928	.	-	.	ID=NewGene_1007
chr01	StringTie	mRNA	14215832	14235928	.	-	.	ID=NewGene_1007.1;Parent=NewGene_1007
chr01	StringTie	exon	14215832	14216071	.	-	.	Parent=NewGene_1007.1
chr01	StringTie	exon	14234857	14235928	.	-	.	Parent=NewGene_1007.1
chr04	StringTie	gene	66743256	66749106	.	-	.	ID=NewGene_1011
chr04	StringTie	mRNA	66743256	66749106	.	-	.	ID=NewGene_1011.1;Parent=NewGene_1011
chr04	StringTie	exon	66743256	66744636	.	-	.	Parent=NewGene_1011.1
chr04	StringTie	exon	66748995	66749106	.	-	.	Parent=NewGene_1011.1
chr04	StringTie	gene	67169005	67169751	.	-	.	ID=NewGene_1015
chr04	StringTie	mRNA	67169005	67169751	.	-	.	ID=NewGene_1015.1;Parent=NewGene_1015
chr04	StringTie	exon	67169005	67169380	.	-	.	Parent=NewGene_1015.1
chr04	StringTie	exon	67169483	67169578	.	-	.	Parent=NewGene_1015.1
chr04	StringTie	exon	67169659	67169751	.	-	.	Parent=NewGene_1015.1
chr04	StringTie	gene	67407124	67408551	.	-	.	ID=NewGene_1016
chr04	StringTie	mRNA	67407124	67408551	.	-	.	ID=NewGene_1016.1;Parent=NewGene_1016
chr04	StringTie	exon	67407124	67407470	.	-	.	Parent=NewGene_1016.1
chr04	StringTie	exon	67408404	67408551	.	-	.	Parent=NewGene_1016.1
chr03	StringTie	gene	48409961	48417093	.	+	.	ID=NewGene_102
chr03	StringTie	mRNA	48409961	48417093	.	+	.	ID=NewGene_102.1;Parent=NewGene_102
chr03	StringTie	exon	48409961	48410068	.	+	.	Parent=NewGene_102.1
chr03	StringTie	exon	48410373	48410423	.	+	.	Parent=NewGene_102.1
chr03	StringTie	exon	48412813	48414432	.	+	.	Parent=NewGene_102.1
chr03	StringTie	exon	48416271	48417093	.	+	.	Parent=NewGene_102.1
chr03	StringTie	mRNA	48409966	48417093	.	+	.	ID=NewGene_102.2;Parent=NewGene_102
chr03	StringTie	exon	48409966	48410274	.	+	.	Parent=NewGene_102.2
chr03	StringTie	exon	48410373	48410423	.	+	.	Parent=NewGene_102.2
chr03	StringTie	exon	48412813	48414432	.	+	.	Parent=NewGene_102.2
chr03	StringTie	exon	48416271	48417093	.	+	.	Parent=NewGene_102.2
chr03	StringTie	mRNA	48409966	48417093	.	+	.	ID=NewGene_102.3;Parent=NewGene_102
chr03	StringTie	exon	48409966	48410274	.	+	.	Parent=NewGene_102.3
chr03	StringTie	exon	48410373	48410423	.	+	.	Parent=NewGene_102.3
chr03	StringTie	exon	48412813	48413588	.	+	.	Parent=NewGene_102.3
chr03	StringTie	exon	48413745	48414432	.	+	.	Parent=NewGene_102.3
chr03	StringTie	exon	48416271	48417093	.	+	.	Parent=NewGene_102.3
chr03	StringTie	mRNA	48409982	48417093	.	+	.	ID=NewGene_102.4;Parent=NewGene_102
chr03	StringTie	exon	48409982	48410068	.	+	.	Parent=NewGene_102.4
chr03	StringTie	exon	48410373	48410423	.	+	.	Parent=NewGene_102.4
chr03	StringTie	exon	48412813	48413588	.	+	.	Parent=NewGene_102.4
chr03	StringTie	exon	48413745	48414432	.	+	.	Parent=NewGene_102.4
chr03	StringTie	exon	48416271	48417093	.	+	.	Parent=NewGene_102.4
chr03	StringTie	mRNA	48410372	48414938	.	+	.	ID=NewGene_102.5;Parent=NewGene_102
chr03	StringTie	exon	48410372	48410423	.	+	.	Parent=NewGene_102.5
chr03	StringTie	exon	48412813	48414432	.	+	.	Parent=NewGene_102.5
chr03	StringTie	exon	48414543	48414938	.	+	.	Parent=NewGene_102.5
chr04	StringTie	gene	68170049	68170377	.	-	.	ID=NewGene_1024
chr04	StringTie	mRNA	68170049	68170377	.	-	.	ID=NewGene_1024.1;Parent=NewGene_1024
chr04	StringTie	exon	68170049	68170155	.	-	.	Parent=NewGene_1024.1
chr04	StringTie	exon	68170241	68170377	.	-	.	Parent=NewGene_1024.1
chr01	StringTie	gene	14352815	14354993	.	-	.	ID=NewGene_1025
chr01	StringTie	mRNA	14352815	14354993	.	-	.	ID=NewGene_1025.1;Parent=NewGene_1025
chr01	StringTie	exon	14352815	14353068	.	-	.	Parent=NewGene_1025.1
chr01	StringTie	exon	14353802	14354993	.	-	.	Parent=NewGene_1025.1
chr04	StringTie	gene	68335543	68336112	.	-	.	ID=NewGene_1026
chr04	StringTie	mRNA	68335543	68336112	.	-	.	ID=NewGene_1026.1;Parent=NewGene_1026
chr04	StringTie	exon	68335543	68335715	.	-	.	Parent=NewGene_1026.1
chr04	StringTie	exon	68335751	68336112	.	-	.	Parent=NewGene_1026.1
chr04	StringTie	gene	68395980	68397666	.	+	.	ID=NewGene_1027
chr04	StringTie	mRNA	68395980	68397666	.	+	.	ID=NewGene_1027.1;Parent=NewGene_1027
chr04	StringTie	exon	68395980	68396189	.	+	.	Parent=NewGene_1027.1
chr04	StringTie	exon	68396697	68397666	.	+	.	Parent=NewGene_1027.1
chr04	StringTie	gene	68539944	68544632	.	+	.	ID=NewGene_1029
chr04	StringTie	mRNA	68539944	68544354	.	+	.	ID=NewGene_1029.1;Parent=NewGene_1029
chr04	StringTie	exon	68539944	68540057	.	+	.	Parent=NewGene_1029.1
chr04	StringTie	exon	68541314	68541553	.	+	.	Parent=NewGene_1029.1
chr04	StringTie	exon	68542392	68542448	.	+	.	Parent=NewGene_1029.1
chr04	StringTie	exon	68542535	68544354	.	+	.	Parent=NewGene_1029.1
chr04	StringTie	mRNA	68539974	68544354	.	+	.	ID=NewGene_1029.2;Parent=NewGene_1029
chr04	StringTie	exon	68539974	68540057	.	+	.	Parent=NewGene_1029.2
chr04	StringTie	exon	68541314	68541553	.	+	.	Parent=NewGene_1029.2
chr04	StringTie	exon	68542392	68542448	.	+	.	Parent=NewGene_1029.2
chr04	StringTie	exon	68542535	68542647	.	+	.	Parent=NewGene_1029.2
chr04	StringTie	exon	68543954	68544354	.	+	.	Parent=NewGene_1029.2
chr04	StringTie	mRNA	68539995	68544354	.	+	.	ID=NewGene_1029.3;Parent=NewGene_1029
chr04	StringTie	exon	68539995	68540057	.	+	.	Parent=NewGene_1029.3
chr04	StringTie	exon	68541314	68541553	.	+	.	Parent=NewGene_1029.3
chr04	StringTie	exon	68542385	68542448	.	+	.	Parent=NewGene_1029.3
chr04	StringTie	exon	68542535	68544354	.	+	.	Parent=NewGene_1029.3
chr04	StringTie	mRNA	68539995	68544354	.	+	.	ID=NewGene_1029.4;Parent=NewGene_1029
chr04	StringTie	exon	68539995	68540057	.	+	.	Parent=NewGene_1029.4
chr04	StringTie	exon	68541314	68541431	.	+	.	Parent=NewGene_1029.4
chr04	StringTie	exon	68542327	68542448	.	+	.	Parent=NewGene_1029.4
chr04	StringTie	exon	68542535	68542647	.	+	.	Parent=NewGene_1029.4
chr04	StringTie	exon	68543954	68544354	.	+	.	Parent=NewGene_1029.4
chr03	StringTie	gene	48444090	48447955	.	+	.	ID=NewGene_103
chr03	StringTie	mRNA	48444090	48447955	.	+	.	ID=NewGene_103.1;Parent=NewGene_103
chr03	StringTie	exon	48444090	48444283	.	+	.	Parent=NewGene_103.1
chr03	StringTie	exon	48444620	48447955	.	+	.	Parent=NewGene_103.1
chr04	StringTie	gene	68879594	68880683	.	-	.	ID=NewGene_1035
chr04	StringTie	mRNA	68879594	68880683	.	-	.	ID=NewGene_1035.2;Parent=NewGene_1035
chr04	StringTie	exon	68879594	68879811	.	-	.	Parent=NewGene_1035.2
chr04	StringTie	exon	68879914	68880683	.	-	.	Parent=NewGene_1035.2
chr03	StringTie	gene	48488158	48489186	.	-	.	ID=NewGene_104
chr03	StringTie	mRNA	48488158	48489186	.	-	.	ID=NewGene_104.1;Parent=NewGene_104
chr03	StringTie	exon	48488158	48488313	.	-	.	Parent=NewGene_104.1
chr03	StringTie	exon	48489081	48489186	.	-	.	Parent=NewGene_104.1
chr01	StringTie	gene	14843015	14845084	.	+	.	ID=NewGene_1040
chr01	StringTie	mRNA	14843015	14845084	.	+	.	ID=NewGene_1040.1;Parent=NewGene_1040
chr01	StringTie	exon	14843015	14843154	.	+	.	Parent=NewGene_1040.1
chr01	StringTie	exon	14844864	14845084	.	+	.	Parent=NewGene_1040.1
chr01	StringTie	gene	14982293	14984279	.	+	.	ID=NewGene_1041
chr01	StringTie	mRNA	14982293	14984279	.	+	.	ID=NewGene_1041.1;Parent=NewGene_1041
chr01	StringTie	exon	14982293	14982405	.	+	.	Parent=NewGene_1041.1
chr01	StringTie	exon	14984018	14984279	.	+	.	Parent=NewGene_1041.1
chr04	StringTie	gene	69475686	69479040	.	+	.	ID=NewGene_1042
chr04	StringTie	mRNA	69475686	69479040	.	+	.	ID=NewGene_1042.1;Parent=NewGene_1042
chr04	StringTie	exon	69475686	69478586	.	+	.	Parent=NewGene_1042.1
chr04	StringTie	exon	69478727	69479040	.	+	.	Parent=NewGene_1042.1
chr04	StringTie	gene	69690894	69695384	.	-	.	ID=NewGene_1044
chr04	StringTie	mRNA	69690894	69695384	.	-	.	ID=NewGene_1044.1;Parent=NewGene_1044
chr04	StringTie	exon	69690894	69693061	.	-	.	Parent=NewGene_1044.1
chr04	StringTie	exon	69693178	69695384	.	-	.	Parent=NewGene_1044.1
chr01	StringTie	gene	15000362	15004724	.	+	.	ID=NewGene_1045
chr01	StringTie	mRNA	15000362	15004724	.	+	.	ID=NewGene_1045.1;Parent=NewGene_1045
chr01	StringTie	exon	15000362	15000563	.	+	.	Parent=NewGene_1045.1
chr01	StringTie	exon	15001180	15001284	.	+	.	Parent=NewGene_1045.1
chr01	StringTie	exon	15001370	15001471	.	+	.	Parent=NewGene_1045.1
chr01	StringTie	exon	15003342	15003410	.	+	.	Parent=NewGene_1045.1
chr01	StringTie	exon	15003575	15003716	.	+	.	Parent=NewGene_1045.1
chr01	StringTie	exon	15003801	15003882	.	+	.	Parent=NewGene_1045.1
chr01	StringTie	exon	15004395	15004724	.	+	.	Parent=NewGene_1045.1
chr01	StringTie	gene	15140902	15141292	.	-	.	ID=NewGene_1049
chr01	StringTie	mRNA	15140902	15141292	.	-	.	ID=NewGene_1049.1;Parent=NewGene_1049
chr01	StringTie	exon	15140902	15141091	.	-	.	Parent=NewGene_1049.1
chr01	StringTie	exon	15141182	15141292	.	-	.	Parent=NewGene_1049.1
chr03	StringTie	gene	48530338	48538175	.	+	.	ID=NewGene_105
chr03	StringTie	mRNA	48530338	48538175	.	+	.	ID=NewGene_105.1;Parent=NewGene_105
chr03	StringTie	exon	48530338	48530559	.	+	.	Parent=NewGene_105.1
chr03	StringTie	exon	48537889	48538175	.	+	.	Parent=NewGene_105.1
chr03	StringTie	mRNA	48533727	48538175	.	+	.	ID=NewGene_105.2;Parent=NewGene_105
chr03	StringTie	exon	48533727	48534324	.	+	.	Parent=NewGene_105.2
chr03	StringTie	exon	48537063	48537140	.	+	.	Parent=NewGene_105.2
chr03	StringTie	exon	48537889	48538175	.	+	.	Parent=NewGene_105.2
chr03	StringTie	mRNA	48533779	48538175	.	+	.	ID=NewGene_105.3;Parent=NewGene_105
chr03	StringTie	exon	48533779	48533958	.	+	.	Parent=NewGene_105.3
chr03	StringTie	exon	48537063	48537140	.	+	.	Parent=NewGene_105.3
chr03	StringTie	exon	48537889	48538175	.	+	.	Parent=NewGene_105.3
chr05	StringTie	gene	492388	492921	.	-	.	ID=NewGene_1050
chr05	StringTie	mRNA	492388	492921	.	-	.	ID=NewGene_1050.1;Parent=NewGene_1050
chr05	StringTie	exon	492388	492619	.	-	.	Parent=NewGene_1050.1
chr05	StringTie	exon	492720	492921	.	-	.	Parent=NewGene_1050.1
chr05	StringTie	gene	609083	612074	.	+	.	ID=NewGene_1052
chr05	StringTie	mRNA	609083	612074	.	+	.	ID=NewGene_1052.1;Parent=NewGene_1052
chr05	StringTie	exon	609083	609293	.	+	.	Parent=NewGene_1052.1
chr05	StringTie	exon	609985	610857	.	+	.	Parent=NewGene_1052.1
chr05	StringTie	exon	611129	611238	.	+	.	Parent=NewGene_1052.1
chr05	StringTie	exon	611515	612074	.	+	.	Parent=NewGene_1052.1
chr05	StringTie	mRNA	609123	612074	.	+	.	ID=NewGene_1052.2;Parent=NewGene_1052
chr05	StringTie	exon	609123	609293	.	+	.	Parent=NewGene_1052.2
chr05	StringTie	exon	609985	610588	.	+	.	Parent=NewGene_1052.2
chr05	StringTie	exon	611129	612074	.	+	.	Parent=NewGene_1052.2
chr05	StringTie	mRNA	609123	612074	.	+	.	ID=NewGene_1052.3;Parent=NewGene_1052
chr05	StringTie	exon	609123	609293	.	+	.	Parent=NewGene_1052.3
chr05	StringTie	exon	609985	610588	.	+	.	Parent=NewGene_1052.3
chr05	StringTie	exon	611129	611238	.	+	.	Parent=NewGene_1052.3
chr05	StringTie	exon	611515	612074	.	+	.	Parent=NewGene_1052.3
chr05	StringTie	mRNA	609123	612074	.	+	.	ID=NewGene_1052.4;Parent=NewGene_1052
chr05	StringTie	exon	609123	609293	.	+	.	Parent=NewGene_1052.4
chr05	StringTie	exon	609985	610857	.	+	.	Parent=NewGene_1052.4
chr05	StringTie	exon	611398	612074	.	+	.	Parent=NewGene_1052.4
chr05	StringTie	mRNA	609124	612074	.	+	.	ID=NewGene_1052.5;Parent=NewGene_1052
chr05	StringTie	exon	609124	609293	.	+	.	Parent=NewGene_1052.5
chr05	StringTie	exon	609985	610857	.	+	.	Parent=NewGene_1052.5
chr05	StringTie	exon	611129	611169	.	+	.	Parent=NewGene_1052.5
chr05	StringTie	exon	611439	612074	.	+	.	Parent=NewGene_1052.5
chr05	StringTie	mRNA	609124	612074	.	+	.	ID=NewGene_1052.6;Parent=NewGene_1052
chr05	StringTie	exon	609124	609293	.	+	.	Parent=NewGene_1052.6
chr05	StringTie	exon	609985	610857	.	+	.	Parent=NewGene_1052.6
chr05	StringTie	exon	611129	612074	.	+	.	Parent=NewGene_1052.6
chr05	StringTie	mRNA	609124	612074	.	+	.	ID=NewGene_1052.7;Parent=NewGene_1052
chr05	StringTie	exon	609124	609293	.	+	.	Parent=NewGene_1052.7
chr05	StringTie	exon	609985	610877	.	+	.	Parent=NewGene_1052.7
chr05	StringTie	exon	611694	612074	.	+	.	Parent=NewGene_1052.7
chr05	StringTie	gene	609133	612068	.	-	.	ID=NewGene_1053
chr05	StringTie	mRNA	609133	612068	.	-	.	ID=NewGene_1053.1;Parent=NewGene_1053
chr05	StringTie	exon	609133	610734	.	-	.	Parent=NewGene_1053.1
chr05	StringTie	exon	611275	612068	.	-	.	Parent=NewGene_1053.1
chr05	StringTie	mRNA	609586	612068	.	-	.	ID=NewGene_1053.2;Parent=NewGene_1053
chr05	StringTie	exon	609586	610723	.	-	.	Parent=NewGene_1053.2
chr05	StringTie	exon	611264	612068	.	-	.	Parent=NewGene_1053.2
chr05	StringTie	mRNA	609586	612068	.	-	.	ID=NewGene_1053.3;Parent=NewGene_1053
chr05	StringTie	exon	609586	610454	.	-	.	Parent=NewGene_1053.3
chr05	StringTie	exon	610724	610982	.	-	.	Parent=NewGene_1053.3
chr05	StringTie	exon	611254	612068	.	-	.	Parent=NewGene_1053.3
chr05	StringTie	mRNA	609786	612068	.	-	.	ID=NewGene_1053.4;Parent=NewGene_1053
chr05	StringTie	exon	609786	610982	.	-	.	Parent=NewGene_1053.4
chr05	StringTie	exon	611254	612068	.	-	.	Parent=NewGene_1053.4
chr05	StringTie	mRNA	610058	611253	.	-	.	ID=NewGene_1053.5;Parent=NewGene_1053
chr05	StringTie	exon	610058	610734	.	-	.	Parent=NewGene_1053.5
chr05	StringTie	exon	611004	611253	.	-	.	Parent=NewGene_1053.5
chr05	StringTie	mRNA	610371	611253	.	-	.	ID=NewGene_1053.6;Parent=NewGene_1053
chr05	StringTie	exon	610371	610723	.	-	.	Parent=NewGene_1053.6
chr05	StringTie	exon	610993	611253	.	-	.	Parent=NewGene_1053.6
chr05	StringTie	gene	973688	982276	.	+	.	ID=NewGene_1060
chr05	StringTie	mRNA	973688	974489	.	+	.	ID=NewGene_1060.1;Parent=NewGene_1060
chr05	StringTie	exon	973688	973865	.	+	.	Parent=NewGene_1060.1
chr05	StringTie	exon	973955	974489	.	+	.	Parent=NewGene_1060.1
chr05	StringTie	mRNA	981906	982276	.	+	.	ID=NewGene_1060.2;Parent=NewGene_1060
chr05	StringTie	exon	981906	981962	.	+	.	Parent=NewGene_1060.2
chr05	StringTie	exon	982039	982276	.	+	.	Parent=NewGene_1060.2
chr05	StringTie	mRNA	981906	982276	.	+	.	ID=NewGene_1060.3;Parent=NewGene_1060
chr05	StringTie	exon	981906	981962	.	+	.	Parent=NewGene_1060.3
chr05	StringTie	exon	982036	982276	.	+	.	Parent=NewGene_1060.3
chr05	StringTie	gene	1014343	1015444	.	+	.	ID=NewGene_1061
chr05	StringTie	mRNA	1014343	1015444	.	+	.	ID=NewGene_1061.1;Parent=NewGene_1061
chr05	StringTie	exon	1014343	1014724	.	+	.	Parent=NewGene_1061.1
chr05	StringTie	exon	1014902	1015444	.	+	.	Parent=NewGene_1061.1
chr05	StringTie	gene	1014356	1015421	.	-	.	ID=NewGene_1063
chr05	StringTie	mRNA	1014356	1015421	.	-	.	ID=NewGene_1063.1;Parent=NewGene_1063
chr05	StringTie	exon	1014356	1014874	.	-	.	Parent=NewGene_1063.1
chr05	StringTie	exon	1015178	1015421	.	-	.	Parent=NewGene_1063.1
chr05	StringTie	mRNA	1014386	1015177	.	-	.	ID=NewGene_1063.2;Parent=NewGene_1063
chr05	StringTie	exon	1014386	1014712	.	-	.	Parent=NewGene_1063.2
chr05	StringTie	exon	1014956	1015177	.	-	.	Parent=NewGene_1063.2
chr05	StringTie	gene	1015778	1016645	.	+	.	ID=NewGene_1064
chr05	StringTie	mRNA	1015778	1016645	.	+	.	ID=NewGene_1064.1;Parent=NewGene_1064
chr05	StringTie	exon	1015778	1015979	.	+	.	Parent=NewGene_1064.1
chr05	StringTie	exon	1016056	1016645	.	+	.	Parent=NewGene_1064.1
chr01	StringTie	gene	15385020	15385901	.	-	.	ID=NewGene_1067
chr01	StringTie	mRNA	15385020	15385901	.	-	.	ID=NewGene_1067.1;Parent=NewGene_1067
chr01	StringTie	exon	15385020	15385251	.	-	.	Parent=NewGene_1067.1
chr01	StringTie	exon	15385777	15385901	.	-	.	Parent=NewGene_1067.1
chr05	StringTie	gene	1507565	1515540	.	+	.	ID=NewGene_1069
chr05	StringTie	mRNA	1507565	1515540	.	+	.	ID=NewGene_1069.1;Parent=NewGene_1069
chr05	StringTie	exon	1507565	1507678	.	+	.	Parent=NewGene_1069.1
chr05	StringTie	exon	1515191	1515540	.	+	.	Parent=NewGene_1069.1
chr01	StringTie	gene	15456374	15457406	.	+	.	ID=NewGene_1070
chr01	StringTie	mRNA	15456374	15457406	.	+	.	ID=NewGene_1070.1;Parent=NewGene_1070
chr01	StringTie	exon	15456374	15456575	.	+	.	Parent=NewGene_1070.1
chr01	StringTie	exon	15457046	15457406	.	+	.	Parent=NewGene_1070.1
chr05	StringTie	gene	1870550	1871844	.	+	.	ID=NewGene_1073
chr05	StringTie	mRNA	1870550	1871844	.	+	.	ID=NewGene_1073.1;Parent=NewGene_1073
chr05	StringTie	exon	1870550	1870699	.	+	.	Parent=NewGene_1073.1
chr05	StringTie	exon	1871455	1871844	.	+	.	Parent=NewGene_1073.1
chr05	StringTie	gene	1881631	1882557	.	+	.	ID=NewGene_1074
chr05	StringTie	mRNA	1881631	1882557	.	+	.	ID=NewGene_1074.1;Parent=NewGene_1074
chr05	StringTie	exon	1881631	1881708	.	+	.	Parent=NewGene_1074.1
chr05	StringTie	exon	1882331	1882557	.	+	.	Parent=NewGene_1074.1
chr01	StringTie	gene	15545383	15546175	.	-	.	ID=NewGene_1076
chr01	StringTie	mRNA	15545383	15546175	.	-	.	ID=NewGene_1076.1;Parent=NewGene_1076
chr01	StringTie	exon	15545383	15545509	.	-	.	Parent=NewGene_1076.1
chr01	StringTie	exon	15545756	15546175	.	-	.	Parent=NewGene_1076.1
chr01	StringTie	gene	15637688	15641197	.	+	.	ID=NewGene_1079
chr01	StringTie	mRNA	15637688	15641197	.	+	.	ID=NewGene_1079.1;Parent=NewGene_1079
chr01	StringTie	exon	15637688	15637818	.	+	.	Parent=NewGene_1079.1
chr01	StringTie	exon	15639369	15639435	.	+	.	Parent=NewGene_1079.1
chr01	StringTie	exon	15639848	15641197	.	+	.	Parent=NewGene_1079.1
chr05	StringTie	gene	2649120	2651231	.	-	.	ID=NewGene_1083
chr05	StringTie	mRNA	2649120	2651231	.	-	.	ID=NewGene_1083.1;Parent=NewGene_1083
chr05	StringTie	exon	2649120	2649466	.	-	.	Parent=NewGene_1083.1
chr05	StringTie	exon	2650991	2651231	.	-	.	Parent=NewGene_1083.1
chr05	StringTie	gene	2651586	2654637	.	-	.	ID=NewGene_1084
chr05	StringTie	mRNA	2651586	2654637	.	-	.	ID=NewGene_1084.1;Parent=NewGene_1084
chr05	StringTie	exon	2651586	2651708	.	-	.	Parent=NewGene_1084.1
chr05	StringTie	exon	2654388	2654637	.	-	.	Parent=NewGene_1084.1
chr05	StringTie	mRNA	2651649	2654637	.	-	.	ID=NewGene_1084.3;Parent=NewGene_1084
chr05	StringTie	exon	2651649	2651708	.	-	.	Parent=NewGene_1084.3
chr05	StringTie	exon	2654409	2654637	.	-	.	Parent=NewGene_1084.3
chr05	StringTie	gene	2657744	2659155	.	+	.	ID=NewGene_1085
chr05	StringTie	mRNA	2657744	2659155	.	+	.	ID=NewGene_1085.1;Parent=NewGene_1085
chr05	StringTie	exon	2657744	2657843	.	+	.	Parent=NewGene_1085.1
chr05	StringTie	exon	2658869	2659155	.	+	.	Parent=NewGene_1085.1
chr05	StringTie	gene	2661948	2666326	.	+	.	ID=NewGene_1086
chr05	StringTie	mRNA	2661948	2666326	.	+	.	ID=NewGene_1086.1;Parent=NewGene_1086
chr05	StringTie	exon	2661948	2662319	.	+	.	Parent=NewGene_1086.1
chr05	StringTie	exon	2662399	2662486	.	+	.	Parent=NewGene_1086.1
chr05	StringTie	exon	2662573	2663412	.	+	.	Parent=NewGene_1086.1
chr05	StringTie	exon	2666292	2666326	.	+	.	Parent=NewGene_1086.1
chr05	StringTie	mRNA	2662894	2666326	.	+	.	ID=NewGene_1086.2;Parent=NewGene_1086
chr05	StringTie	exon	2662894	2663332	.	+	.	Parent=NewGene_1086.2
chr05	StringTie	exon	2666292	2666326	.	+	.	Parent=NewGene_1086.2
chr05	StringTie	gene	2674455	2675016	.	+	.	ID=NewGene_1088
chr05	StringTie	mRNA	2674455	2675016	.	+	.	ID=NewGene_1088.1;Parent=NewGene_1088
chr05	StringTie	exon	2674455	2674866	.	+	.	Parent=NewGene_1088.1
chr05	StringTie	exon	2674905	2675016	.	+	.	Parent=NewGene_1088.1
chr03	StringTie	gene	49381856	49383266	.	+	.	ID=NewGene_109
chr03	StringTie	mRNA	49381856	49383266	.	+	.	ID=NewGene_109.1;Parent=NewGene_109
chr03	StringTie	exon	49381856	49381900	.	+	.	Parent=NewGene_109.1
chr03	StringTie	exon	49382959	49383266	.	+	.	Parent=NewGene_109.1
chr03	StringTie	gene	41743849	41745129	.	+	.	ID=NewGene_11
chr03	StringTie	mRNA	41743849	41745129	.	+	.	ID=NewGene_11.1;Parent=NewGene_11
chr03	StringTie	exon	41743849	41743930	.	+	.	Parent=NewGene_11.1
chr03	StringTie	exon	41744128	41744229	.	+	.	Parent=NewGene_11.1
chr03	StringTie	exon	41745006	41745129	.	+	.	Parent=NewGene_11.1
chr03	StringTie	gene	49426565	49428654	.	+	.	ID=NewGene_110
chr03	StringTie	mRNA	49426565	49428654	.	+	.	ID=NewGene_110.2;Parent=NewGene_110
chr03	StringTie	exon	49426565	49427080	.	+	.	Parent=NewGene_110.2
chr03	StringTie	exon	49427123	49428654	.	+	.	Parent=NewGene_110.2
chr05	StringTie	gene	3398600	3399210	.	+	.	ID=NewGene_1100
chr05	StringTie	mRNA	3398600	3399210	.	+	.	ID=NewGene_1100.1;Parent=NewGene_1100
chr05	StringTie	exon	3398600	3398710	.	+	.	Parent=NewGene_1100.1
chr05	StringTie	exon	3398893	3399210	.	+	.	Parent=NewGene_1100.1
chr05	StringTie	gene	3559173	3559529	.	+	.	ID=NewGene_1101
chr05	StringTie	mRNA	3559173	3559529	.	+	.	ID=NewGene_1101.1;Parent=NewGene_1101
chr05	StringTie	exon	3559173	3559431	.	+	.	Parent=NewGene_1101.1
chr05	StringTie	exon	3559459	3559529	.	+	.	Parent=NewGene_1101.1
chr01	StringTie	gene	16089504	16092233	.	-	.	ID=NewGene_1105
chr01	StringTie	mRNA	16089504	16092233	.	-	.	ID=NewGene_1105.1;Parent=NewGene_1105
chr01	StringTie	exon	16089504	16089754	.	-	.	Parent=NewGene_1105.1
chr01	StringTie	exon	16090167	16090331	.	-	.	Parent=NewGene_1105.1
chr01	StringTie	exon	16091220	16092233	.	-	.	Parent=NewGene_1105.1
chr01	StringTie	mRNA	16089540	16092233	.	-	.	ID=NewGene_1105.2;Parent=NewGene_1105
chr01	StringTie	exon	16089540	16089754	.	-	.	Parent=NewGene_1105.2
chr01	StringTie	exon	16091220	16092233	.	-	.	Parent=NewGene_1105.2
chr05	StringTie	gene	4578894	4581892	.	+	.	ID=NewGene_1111
chr05	StringTie	mRNA	4578894	4581892	.	+	.	ID=NewGene_1111.1;Parent=NewGene_1111
chr05	StringTie	exon	4578894	4579365	.	+	.	Parent=NewGene_1111.1
chr05	StringTie	exon	4580074	4580991	.	+	.	Parent=NewGene_1111.1
chr05	StringTie	exon	4581089	4581334	.	+	.	Parent=NewGene_1111.1
chr05	StringTie	exon	4581424	4581892	.	+	.	Parent=NewGene_1111.1
chr05	StringTie	gene	4834916	4837305	.	-	.	ID=NewGene_1116
chr05	StringTie	mRNA	4834981	4837305	.	-	.	ID=NewGene_1116.2;Parent=NewGene_1116
chr05	StringTie	exon	4834981	4837135	.	-	.	Parent=NewGene_1116.2
chr05	StringTie	exon	4837172	4837305	.	-	.	Parent=NewGene_1116.2
chr05	StringTie	gene	4945582	4951168	.	-	.	ID=NewGene_1120
chr05	StringTie	mRNA	4945582	4951168	.	-	.	ID=NewGene_1120.1;Parent=NewGene_1120
chr05	StringTie	exon	4945582	4946033	.	-	.	Parent=NewGene_1120.1
chr05	StringTie	exon	4950813	4950901	.	-	.	Parent=NewGene_1120.1
chr05	StringTie	exon	4950969	4951168	.	-	.	Parent=NewGene_1120.1
chr05	StringTie	gene	4968727	4973365	.	+	.	ID=NewGene_1122
chr05	StringTie	mRNA	4968727	4973365	.	+	.	ID=NewGene_1122.1;Parent=NewGene_1122
chr05	StringTie	exon	4968727	4968975	.	+	.	Parent=NewGene_1122.1
chr05	StringTie	exon	4973185	4973365	.	+	.	Parent=NewGene_1122.1
chr05	StringTie	gene	5056859	5063222	.	+	.	ID=NewGene_1123
chr05	StringTie	mRNA	5056859	5063222	.	+	.	ID=NewGene_1123.1;Parent=NewGene_1123
chr05	StringTie	exon	5056859	5057146	.	+	.	Parent=NewGene_1123.1
chr05	StringTie	exon	5057342	5057419	.	+	.	Parent=NewGene_1123.1
chr05	StringTie	exon	5059527	5059716	.	+	.	Parent=NewGene_1123.1
chr05	StringTie	exon	5062939	5063222	.	+	.	Parent=NewGene_1123.1
chr05	StringTie	mRNA	5056859	5060087	.	+	.	ID=NewGene_1123.2;Parent=NewGene_1123
chr05	StringTie	exon	5056859	5057146	.	+	.	Parent=NewGene_1123.2
chr05	StringTie	exon	5057342	5057419	.	+	.	Parent=NewGene_1123.2
chr05	StringTie	exon	5059607	5060087	.	+	.	Parent=NewGene_1123.2
chr05	StringTie	mRNA	5056862	5063222	.	+	.	ID=NewGene_1123.3;Parent=NewGene_1123
chr05	StringTie	exon	5056862	5057146	.	+	.	Parent=NewGene_1123.3
chr05	StringTie	exon	5057342	5057419	.	+	.	Parent=NewGene_1123.3
chr05	StringTie	exon	5059527	5059716	.	+	.	Parent=NewGene_1123.3
chr05	StringTie	exon	5062939	5062983	.	+	.	Parent=NewGene_1123.3
chr05	StringTie	exon	5063076	5063222	.	+	.	Parent=NewGene_1123.3
chr05	StringTie	mRNA	5056862	5063222	.	+	.	ID=NewGene_1123.4;Parent=NewGene_1123
chr05	StringTie	exon	5056862	5057146	.	+	.	Parent=NewGene_1123.4
chr05	StringTie	exon	5057342	5057419	.	+	.	Parent=NewGene_1123.4
chr05	StringTie	exon	5059527	5063222	.	+	.	Parent=NewGene_1123.4
chr05	StringTie	mRNA	5056865	5061717	.	+	.	ID=NewGene_1123.5;Parent=NewGene_1123
chr05	StringTie	exon	5056865	5057146	.	+	.	Parent=NewGene_1123.5
chr05	StringTie	exon	5057342	5057399	.	+	.	Parent=NewGene_1123.5
chr05	StringTie	exon	5059527	5061717	.	+	.	Parent=NewGene_1123.5
chr05	StringTie	gene	5178599	5179009	.	-	.	ID=NewGene_1124
chr05	StringTie	mRNA	5178599	5179009	.	-	.	ID=NewGene_1124.1;Parent=NewGene_1124
chr05	StringTie	exon	5178599	5178819	.	-	.	Parent=NewGene_1124.1
chr05	StringTie	exon	5178903	5179009	.	-	.	Parent=NewGene_1124.1
chr05	StringTie	gene	5352232	5354081	.	+	.	ID=NewGene_1125
chr05	StringTie	mRNA	5352232	5354081	.	+	.	ID=NewGene_1125.1;Parent=NewGene_1125
chr05	StringTie	exon	5352232	5352320	.	+	.	Parent=NewGene_1125.1
chr05	StringTie	exon	5353688	5354081	.	+	.	Parent=NewGene_1125.1
chr05	StringTie	gene	5806852	5807768	.	-	.	ID=NewGene_1132
chr05	StringTie	mRNA	5806852	5807768	.	-	.	ID=NewGene_1132.1;Parent=NewGene_1132
chr05	StringTie	exon	5806852	5807508	.	-	.	Parent=NewGene_1132.1
chr05	StringTie	exon	5807691	5807768	.	-	.	Parent=NewGene_1132.1
chr05	StringTie	mRNA	5806852	5807768	.	-	.	ID=NewGene_1132.2;Parent=NewGene_1132
chr05	StringTie	exon	5806852	5807326	.	-	.	Parent=NewGene_1132.2
chr05	StringTie	exon	5807509	5807768	.	-	.	Parent=NewGene_1132.2
chr05	StringTie	gene	5836284	5905122	.	-	.	ID=NewGene_1135
chr05	StringTie	mRNA	5836284	5905122	.	-	.	ID=NewGene_1135.1;Parent=NewGene_1135
chr05	StringTie	exon	5836284	5836404	.	-	.	Parent=NewGene_1135.1
chr05	StringTie	exon	5857527	5857630	.	-	.	Parent=NewGene_1135.1
chr05	StringTie	exon	5879446	5879533	.	-	.	Parent=NewGene_1135.1
chr05	StringTie	exon	5904944	5905122	.	-	.	Parent=NewGene_1135.1
chr05	StringTie	gene	5840662	5959560	.	+	.	ID=NewGene_1137
chr05	StringTie	mRNA	5840662	5925121	.	+	.	ID=NewGene_1137.1;Parent=NewGene_1137
chr05	StringTie	exon	5840662	5841090	.	+	.	Parent=NewGene_1137.1
chr05	StringTie	exon	5924989	5925121	.	+	.	Parent=NewGene_1137.1
chr05	StringTie	mRNA	5840819	5959560	.	+	.	ID=NewGene_1137.2;Parent=NewGene_1137
chr05	StringTie	exon	5840819	5841090	.	+	.	Parent=NewGene_1137.2
chr05	StringTie	exon	5862850	5863095	.	+	.	Parent=NewGene_1137.2
chr05	StringTie	exon	5959508	5959560	.	+	.	Parent=NewGene_1137.2
chr05	StringTie	gene	5957546	5986945	.	+	.	ID=NewGene_1140
chr05	StringTie	mRNA	5957546	5986945	.	+	.	ID=NewGene_1140.1;Parent=NewGene_1140
chr05	StringTie	exon	5957546	5957745	.	+	.	Parent=NewGene_1140.1
chr05	StringTie	exon	5986880	5986945	.	+	.	Parent=NewGene_1140.1
chr05	StringTie	gene	5974631	6013849	.	-	.	ID=NewGene_1141
chr05	StringTie	mRNA	5974631	6013422	.	-	.	ID=NewGene_1141.1;Parent=NewGene_1141
chr05	StringTie	exon	5974631	5975306	.	-	.	Parent=NewGene_1141.1
chr05	StringTie	exon	6013068	6013422	.	-	.	Parent=NewGene_1141.1
chr05	StringTie	mRNA	5975078	6013849	.	-	.	ID=NewGene_1141.2;Parent=NewGene_1141
chr05	StringTie	exon	5975078	5976000	.	-	.	Parent=NewGene_1141.2
chr05	StringTie	exon	6013766	6013849	.	-	.	Parent=NewGene_1141.2
chr05	StringTie	gene	5980178	5988164	.	+	.	ID=NewGene_1142
chr05	StringTie	mRNA	5980178	5988164	.	+	.	ID=NewGene_1142.1;Parent=NewGene_1142
chr05	StringTie	exon	5980178	5980393	.	+	.	Parent=NewGene_1142.1
chr05	StringTie	exon	5987907	5988164	.	+	.	Parent=NewGene_1142.1
chr01	StringTie	gene	17305067	17306478	.	+	.	ID=NewGene_1143
chr01	StringTie	mRNA	17305067	17306478	.	+	.	ID=NewGene_1143.1;Parent=NewGene_1143
chr01	StringTie	exon	17305067	17305098	.	+	.	Parent=NewGene_1143.1
chr01	StringTie	exon	17306242	17306478	.	+	.	Parent=NewGene_1143.1
chr01	StringTie	gene	17563409	17569428	.	-	.	ID=NewGene_1147
chr01	StringTie	mRNA	17563409	17569428	.	-	.	ID=NewGene_1147.1;Parent=NewGene_1147
chr01	StringTie	exon	17563409	17563668	.	-	.	Parent=NewGene_1147.1
chr01	StringTie	exon	17569224	17569428	.	-	.	Parent=NewGene_1147.1
chr01	StringTie	gene	17563564	17569704	.	+	.	ID=NewGene_1148
chr01	StringTie	mRNA	17563564	17569704	.	+	.	ID=NewGene_1148.1;Parent=NewGene_1148
chr01	StringTie	exon	17563564	17563906	.	+	.	Parent=NewGene_1148.1
chr01	StringTie	exon	17569462	17569704	.	+	.	Parent=NewGene_1148.1
chr05	StringTie	gene	6389673	6390148	.	+	.	ID=NewGene_1149
chr05	StringTie	mRNA	6389673	6390148	.	+	.	ID=NewGene_1149.1;Parent=NewGene_1149
chr05	StringTie	exon	6389673	6389716	.	+	.	Parent=NewGene_1149.1
chr05	StringTie	exon	6389944	6390148	.	+	.	Parent=NewGene_1149.1
chr05	StringTie	gene	6504100	6504558	.	-	.	ID=NewGene_1157
chr05	StringTie	mRNA	6504100	6504558	.	-	.	ID=NewGene_1157.1;Parent=NewGene_1157
chr05	StringTie	exon	6504100	6504346	.	-	.	Parent=NewGene_1157.1
chr05	StringTie	exon	6504498	6504558	.	-	.	Parent=NewGene_1157.1
chr05	StringTie	gene	6870941	6873170	.	-	.	ID=NewGene_1159
chr05	StringTie	mRNA	6870941	6873170	.	-	.	ID=NewGene_1159.1;Parent=NewGene_1159
chr05	StringTie	exon	6870941	6872110	.	-	.	Parent=NewGene_1159.1
chr05	StringTie	exon	6873068	6873170	.	-	.	Parent=NewGene_1159.1
chr01	StringTie	gene	4063480	4065865	.	+	.	ID=NewGene_116
chr01	StringTie	mRNA	4063480	4065865	.	+	.	ID=NewGene_116.1;Parent=NewGene_116
chr01	StringTie	exon	4063480	4063648	.	+	.	Parent=NewGene_116.1
chr01	StringTie	exon	4064978	4065865	.	+	.	Parent=NewGene_116.1
chr01	StringTie	mRNA	4064709	4065865	.	+	.	ID=NewGene_116.2;Parent=NewGene_116
chr01	StringTie	exon	4064709	4064760	.	+	.	Parent=NewGene_116.2
chr01	StringTie	exon	4064978	4065865	.	+	.	Parent=NewGene_116.2
Contig123	StringTie	gene	128944	130946	.	-	.	ID=NewGene_1171
Contig123	StringTie	mRNA	128944	130946	.	-	.	ID=NewGene_1171.1;Parent=NewGene_1171
Contig123	StringTie	exon	128944	128990	.	-	.	Parent=NewGene_1171.1
Contig123	StringTie	exon	130585	130946	.	-	.	Parent=NewGene_1171.1
chr05	StringTie	gene	7581212	7581872	.	+	.	ID=NewGene_1173
chr05	StringTie	mRNA	7581212	7581872	.	+	.	ID=NewGene_1173.1;Parent=NewGene_1173
chr05	StringTie	exon	7581212	7581376	.	+	.	Parent=NewGene_1173.1
chr05	StringTie	exon	7581792	7581872	.	+	.	Parent=NewGene_1173.1
chr05	StringTie	gene	7793571	7795071	.	-	.	ID=NewGene_1175
chr05	StringTie	mRNA	7793571	7795071	.	-	.	ID=NewGene_1175.1;Parent=NewGene_1175
chr05	StringTie	exon	7793571	7793740	.	-	.	Parent=NewGene_1175.1
chr05	StringTie	exon	7794543	7795071	.	-	.	Parent=NewGene_1175.1
chr05	StringTie	gene	7815970	7818578	.	+	.	ID=NewGene_1176
chr05	StringTie	mRNA	7815970	7818578	.	+	.	ID=NewGene_1176.1;Parent=NewGene_1176
chr05	StringTie	exon	7815970	7817247	.	+	.	Parent=NewGene_1176.1
chr05	StringTie	exon	7817556	7818578	.	+	.	Parent=NewGene_1176.1
chr05	StringTie	mRNA	7816015	7818578	.	+	.	ID=NewGene_1176.2;Parent=NewGene_1176
chr05	StringTie	exon	7816015	7816977	.	+	.	Parent=NewGene_1176.2
chr05	StringTie	exon	7817068	7818578	.	+	.	Parent=NewGene_1176.2
chr01	StringTie	gene	18173359	18174276	.	+	.	ID=NewGene_1179
chr01	StringTie	mRNA	18173359	18174276	.	+	.	ID=NewGene_1179.1;Parent=NewGene_1179
chr01	StringTie	exon	18173359	18173498	.	+	.	Parent=NewGene_1179.1
chr01	StringTie	exon	18174140	18174276	.	+	.	Parent=NewGene_1179.1
chr05	StringTie	gene	8028671	8030227	.	+	.	ID=NewGene_1180
chr05	StringTie	mRNA	8028671	8030227	.	+	.	ID=NewGene_1180.1;Parent=NewGene_1180
chr05	StringTie	exon	8028671	8029261	.	+	.	Parent=NewGene_1180.1
chr05	StringTie	exon	8030152	8030227	.	+	.	Parent=NewGene_1180.1
chr05	StringTie	gene	8092240	8092679	.	+	.	ID=NewGene_1181
chr05	StringTie	mRNA	8092240	8092679	.	+	.	ID=NewGene_1181.1;Parent=NewGene_1181
chr05	StringTie	exon	8092240	8092266	.	+	.	Parent=NewGene_1181.1
chr05	StringTie	exon	8092352	8092413	.	+	.	Parent=NewGene_1181.1
chr05	StringTie	exon	8092502	8092679	.	+	.	Parent=NewGene_1181.1
chr01	StringTie	gene	18174714	18175103	.	+	.	ID=NewGene_1182
chr01	StringTie	mRNA	18174714	18175103	.	+	.	ID=NewGene_1182.1;Parent=NewGene_1182
chr01	StringTie	exon	18174714	18174812	.	+	.	Parent=NewGene_1182.1
chr01	StringTie	exon	18174896	18175103	.	+	.	Parent=NewGene_1182.1
chr05	StringTie	gene	8271418	8272166	.	+	.	ID=NewGene_1191
chr05	StringTie	mRNA	8271418	8272166	.	+	.	ID=NewGene_1191.1;Parent=NewGene_1191
chr05	StringTie	exon	8271418	8271511	.	+	.	Parent=NewGene_1191.1
chr05	StringTie	exon	8271798	8271924	.	+	.	Parent=NewGene_1191.1
chr05	StringTie	exon	8272008	8272166	.	+	.	Parent=NewGene_1191.1
chr05	StringTie	gene	8451961	8452390	.	-	.	ID=NewGene_1192
chr05	StringTie	mRNA	8451961	8452390	.	-	.	ID=NewGene_1192.1;Parent=NewGene_1192
chr05	StringTie	exon	8451961	8452231	.	-	.	Parent=NewGene_1192.1
chr05	StringTie	exon	8452311	8452390	.	-	.	Parent=NewGene_1192.1
chr01	StringTie	gene	18581742	18583905	.	-	.	ID=NewGene_1194
chr01	StringTie	mRNA	18581742	18583905	.	-	.	ID=NewGene_1194.2;Parent=NewGene_1194
chr01	StringTie	exon	18581742	18582482	.	-	.	Parent=NewGene_1194.2
chr01	StringTie	exon	18582567	18583905	.	-	.	Parent=NewGene_1194.2
chr05	StringTie	gene	8571564	8573824	.	-	.	ID=NewGene_1196
chr05	StringTie	mRNA	8571564	8573824	.	-	.	ID=NewGene_1196.1;Parent=NewGene_1196
chr05	StringTie	exon	8571564	8571839	.	-	.	Parent=NewGene_1196.1
chr05	StringTie	exon	8573471	8573512	.	-	.	Parent=NewGene_1196.1
chr05	StringTie	exon	8573535	8573824	.	-	.	Parent=NewGene_1196.1
chr05	StringTie	gene	8604998	8606873	.	-	.	ID=NewGene_1197
chr05	StringTie	mRNA	8605388	8606873	.	-	.	ID=NewGene_1197.2;Parent=NewGene_1197
chr05	StringTie	exon	8605388	8605846	.	-	.	Parent=NewGene_1197.2
chr05	StringTie	exon	8605871	8606873	.	-	.	Parent=NewGene_1197.2
chr05	StringTie	gene	8884818	8888167	.	-	.	ID=NewGene_1200
chr05	StringTie	mRNA	8884818	8888167	.	-	.	ID=NewGene_1200.1;Parent=NewGene_1200
chr05	StringTie	exon	8884818	8884853	.	-	.	Parent=NewGene_1200.1
chr05	StringTie	exon	8887769	8888167	.	-	.	Parent=NewGene_1200.1
chr01	StringTie	gene	19101068	19106594	.	+	.	ID=NewGene_1209
chr01	StringTie	mRNA	19101068	19106594	.	+	.	ID=NewGene_1209.1;Parent=NewGene_1209
chr01	StringTie	exon	19101068	19101176	.	+	.	Parent=NewGene_1209.1
chr01	StringTie	exon	19106406	19106594	.	+	.	Parent=NewGene_1209.1
chr03	StringTie	gene	50174726	50177998	.	+	.	ID=NewGene_121
chr03	StringTie	mRNA	50174726	50177998	.	+	.	ID=NewGene_121.1;Parent=NewGene_121
chr03	StringTie	exon	50174726	50175094	.	+	.	Parent=NewGene_121.1
chr03	StringTie	exon	50175612	50175716	.	+	.	Parent=NewGene_121.1
chr03	StringTie	exon	50176033	50177998	.	+	.	Parent=NewGene_121.1
chr05	StringTie	gene	9864073	9872473	.	+	.	ID=NewGene_1220
chr05	StringTie	mRNA	9864073	9872473	.	+	.	ID=NewGene_1220.1;Parent=NewGene_1220
chr05	StringTie	exon	9864073	9864120	.	+	.	Parent=NewGene_1220.1
chr05	StringTie	exon	9872103	9872116	.	+	.	Parent=NewGene_1220.1
chr05	StringTie	exon	9872266	9872473	.	+	.	Parent=NewGene_1220.1
chr05	StringTie	mRNA	9864081	9872473	.	+	.	ID=NewGene_1220.2;Parent=NewGene_1220
chr05	StringTie	exon	9864081	9864120	.	+	.	Parent=NewGene_1220.2
chr05	StringTie	exon	9872103	9872116	.	+	.	Parent=NewGene_1220.2
chr05	StringTie	exon	9872302	9872473	.	+	.	Parent=NewGene_1220.2
chr05	StringTie	gene	9966605	9967007	.	+	.	ID=NewGene_1224
chr05	StringTie	mRNA	9966605	9967007	.	+	.	ID=NewGene_1224.1;Parent=NewGene_1224
chr05	StringTie	exon	9966605	9966935	.	+	.	Parent=NewGene_1224.1
chr05	StringTie	exon	9966960	9967007	.	+	.	Parent=NewGene_1224.1
chr05	StringTie	gene	10735305	10735812	.	-	.	ID=NewGene_1233
chr05	StringTie	mRNA	10735305	10735812	.	-	.	ID=NewGene_1233.1;Parent=NewGene_1233
chr05	StringTie	exon	10735305	10735429	.	-	.	Parent=NewGene_1233.1
chr05	StringTie	exon	10735598	10735812	.	-	.	Parent=NewGene_1233.1
chr03	StringTie	gene	50588219	50588831	.	+	.	ID=NewGene_124
chr03	StringTie	mRNA	50588219	50588635	.	+	.	ID=NewGene_124.1;Parent=NewGene_124
chr03	StringTie	exon	50588219	50588455	.	+	.	Parent=NewGene_124.1
chr03	StringTie	exon	50588555	50588635	.	+	.	Parent=NewGene_124.1
chr03	StringTie	mRNA	50588412	50588831	.	+	.	ID=NewGene_124.2;Parent=NewGene_124
chr03	StringTie	exon	50588412	50588635	.	+	.	Parent=NewGene_124.2
chr03	StringTie	exon	50588758	50588831	.	+	.	Parent=NewGene_124.2
chr01	StringTie	gene	20081387	20083850	.	+	.	ID=NewGene_1242
chr01	StringTie	mRNA	20081387	20083850	.	+	.	ID=NewGene_1242.1;Parent=NewGene_1242
chr01	StringTie	exon	20081387	20081734	.	+	.	Parent=NewGene_1242.1
chr01	StringTie	exon	20083776	20083850	.	+	.	Parent=NewGene_1242.1
chr01	StringTie	mRNA	20081388	20083850	.	+	.	ID=NewGene_1242.2;Parent=NewGene_1242
chr01	StringTie	exon	20081388	20081706	.	+	.	Parent=NewGene_1242.2
chr01	StringTie	exon	20083776	20083850	.	+	.	Parent=NewGene_1242.2
chr05	StringTie	gene	11145630	11163858	.	+	.	ID=NewGene_1247
chr05	StringTie	mRNA	11145630	11163858	.	+	.	ID=NewGene_1247.1;Parent=NewGene_1247
chr05	StringTie	exon	11145630	11145765	.	+	.	Parent=NewGene_1247.1
chr05	StringTie	exon	11163293	11163858	.	+	.	Parent=NewGene_1247.1
chr05	StringTie	mRNA	11145855	11163858	.	+	.	ID=NewGene_1247.2;Parent=NewGene_1247
chr05	StringTie	exon	11145855	11146114	.	+	.	Parent=NewGene_1247.2
chr05	StringTie	exon	11163642	11163858	.	+	.	Parent=NewGene_1247.2
chr05	StringTie	gene	11146862	11164792	.	+	.	ID=NewGene_1248
chr05	StringTie	mRNA	11146862	11164792	.	+	.	ID=NewGene_1248.1;Parent=NewGene_1248
chr05	StringTie	exon	11146862	11147236	.	+	.	Parent=NewGene_1248.1
chr05	StringTie	exon	11164676	11164792	.	+	.	Parent=NewGene_1248.1
chr01	StringTie	gene	20081407	20083022	.	-	.	ID=NewGene_1249
chr01	StringTie	mRNA	20081407	20083022	.	-	.	ID=NewGene_1249.1;Parent=NewGene_1249
chr01	StringTie	exon	20081407	20082129	.	-	.	Parent=NewGene_1249.1
chr01	StringTie	exon	20082206	20083022	.	-	.	Parent=NewGene_1249.1
chr05	StringTie	gene	11187153	11191003	.	+	.	ID=NewGene_1250
chr05	StringTie	mRNA	11187153	11191003	.	+	.	ID=NewGene_1250.1;Parent=NewGene_1250
chr05	StringTie	exon	11187153	11187345	.	+	.	Parent=NewGene_1250.1
chr05	StringTie	exon	11190635	11191003	.	+	.	Parent=NewGene_1250.1
chr05	StringTie	gene	12403825	12406263	.	+	.	ID=NewGene_1262
chr05	StringTie	mRNA	12403825	12406263	.	+	.	ID=NewGene_1262.1;Parent=NewGene_1262
chr05	StringTie	exon	12403825	12404396	.	+	.	Parent=NewGene_1262.1
chr05	StringTie	exon	12405408	12406263	.	+	.	Parent=NewGene_1262.1
chr05	StringTie	gene	12449274	12456726	.	+	.	ID=NewGene_1264
chr05	StringTie	mRNA	12449274	12456726	.	+	.	ID=NewGene_1264.1;Parent=NewGene_1264
chr05	StringTie	exon	12449274	12449519	.	+	.	Parent=NewGene_1264.1
chr05	StringTie	exon	12456640	12456726	.	+	.	Parent=NewGene_1264.1
chr05	StringTie	gene	12476104	12477095	.	+	.	ID=NewGene_1268
chr05	StringTie	mRNA	12476104	12477095	.	+	.	ID=NewGene_1268.1;Parent=NewGene_1268
chr05	StringTie	exon	12476104	12476267	.	+	.	Parent=NewGene_1268.1
chr05	StringTie	exon	12476924	12477095	.	+	.	Parent=NewGene_1268.1
chr01	StringTie	gene	20645748	20654000	.	-	.	ID=NewGene_1269
chr01	StringTie	mRNA	20645748	20654000	.	-	.	ID=NewGene_1269.1;Parent=NewGene_1269
chr01	StringTie	exon	20645748	20645938	.	-	.	Parent=NewGene_1269.1
chr01	StringTie	exon	20653888	20654000	.	-	.	Parent=NewGene_1269.1
chr03	StringTie	gene	50837070	50839186	.	-	.	ID=NewGene_127
chr03	StringTie	mRNA	50837070	50839186	.	-	.	ID=NewGene_127.1;Parent=NewGene_127
chr03	StringTie	exon	50837070	50837448	.	-	.	Parent=NewGene_127.1
chr03	StringTie	exon	50837528	50837668	.	-	.	Parent=NewGene_127.1
chr03	StringTie	exon	50837754	50839186	.	-	.	Parent=NewGene_127.1
chr03	StringTie	mRNA	50837168	50839186	.	-	.	ID=NewGene_127.2;Parent=NewGene_127
chr03	StringTie	exon	50837168	50837668	.	-	.	Parent=NewGene_127.2
chr03	StringTie	exon	50837754	50837989	.	-	.	Parent=NewGene_127.2
chr03	StringTie	exon	50838210	50839186	.	-	.	Parent=NewGene_127.2
chr03	StringTie	mRNA	50837168	50839186	.	-	.	ID=NewGene_127.3;Parent=NewGene_127
chr03	StringTie	exon	50837168	50837448	.	-	.	Parent=NewGene_127.3
chr03	StringTie	exon	50837528	50837668	.	-	.	Parent=NewGene_127.3
chr03	StringTie	exon	50837754	50837989	.	-	.	Parent=NewGene_127.3
chr03	StringTie	exon	50838210	50839186	.	-	.	Parent=NewGene_127.3
chr05	StringTie	gene	12625845	12641266	.	-	.	ID=NewGene_1271
chr05	StringTie	mRNA	12625845	12641266	.	-	.	ID=NewGene_1271.1;Parent=NewGene_1271
chr05	StringTie	exon	12625845	12625973	.	-	.	Parent=NewGene_1271.1
chr05	StringTie	exon	12638218	12641266	.	-	.	Parent=NewGene_1271.1
chr05	StringTie	mRNA	12627085	12641266	.	-	.	ID=NewGene_1271.2;Parent=NewGene_1271
chr05	StringTie	exon	12627085	12628089	.	-	.	Parent=NewGene_1271.2
chr05	StringTie	exon	12640330	12641266	.	-	.	Parent=NewGene_1271.2
chr05	StringTie	gene	12638124	12641266	.	+	.	ID=NewGene_1272
chr05	StringTie	mRNA	12638124	12641266	.	+	.	ID=NewGene_1272.2;Parent=NewGene_1272
chr05	StringTie	exon	12638124	12638240	.	+	.	Parent=NewGene_1272.2
chr05	StringTie	exon	12638707	12641266	.	+	.	Parent=NewGene_1272.2
chr05	StringTie	mRNA	12638147	12641266	.	+	.	ID=NewGene_1272.3;Parent=NewGene_1272
chr05	StringTie	exon	12638147	12638240	.	+	.	Parent=NewGene_1272.3
chr05	StringTie	exon	12638658	12641266	.	+	.	Parent=NewGene_1272.3
chr05	StringTie	mRNA	12638372	12641266	.	+	.	ID=NewGene_1272.4;Parent=NewGene_1272
chr05	StringTie	exon	12638372	12638388	.	+	.	Parent=NewGene_1272.4
chr05	StringTie	exon	12638707	12641266	.	+	.	Parent=NewGene_1272.4
chr05	StringTie	gene	13043098	13050914	.	+	.	ID=NewGene_1273
chr05	StringTie	mRNA	13043098	13050914	.	+	.	ID=NewGene_1273.1;Parent=NewGene_1273
chr05	StringTie	exon	13043098	13043121	.	+	.	Parent=NewGene_1273.1
chr05	StringTie	exon	13050591	13050914	.	+	.	Parent=NewGene_1273.1
chr01	StringTie	gene	20647614	20656165	.	-	.	ID=NewGene_1277
chr01	StringTie	mRNA	20647614	20656165	.	-	.	ID=NewGene_1277.1;Parent=NewGene_1277
chr01	StringTie	exon	20647614	20647759	.	-	.	Parent=NewGene_1277.1
chr01	StringTie	exon	20655689	20656165	.	-	.	Parent=NewGene_1277.1
chr03	StringTie	gene	50838234	50842564	.	+	.	ID=NewGene_128
chr03	StringTie	mRNA	50838234	50842564	.	+	.	ID=NewGene_128.2;Parent=NewGene_128
chr03	StringTie	exon	50838234	50838381	.	+	.	Parent=NewGene_128.2
chr03	StringTie	exon	50842415	50842564	.	+	.	Parent=NewGene_128.2
chr03	StringTie	gene	50843164	50849542	.	-	.	ID=NewGene_129
chr03	StringTie	mRNA	50843164	50849542	.	-	.	ID=NewGene_129.1;Parent=NewGene_129
chr03	StringTie	exon	50843164	50844468	.	-	.	Parent=NewGene_129.1
chr03	StringTie	exon	50846621	50846816	.	-	.	Parent=NewGene_129.1
chr03	StringTie	exon	50847168	50847349	.	-	.	Parent=NewGene_129.1
chr03	StringTie	exon	50849141	50849267	.	-	.	Parent=NewGene_129.1
chr03	StringTie	exon	50849377	50849542	.	-	.	Parent=NewGene_129.1
chr03	StringTie	mRNA	50843164	50849542	.	-	.	ID=NewGene_129.2;Parent=NewGene_129
chr03	StringTie	exon	50843164	50844468	.	-	.	Parent=NewGene_129.2
chr03	StringTie	exon	50846621	50846863	.	-	.	Parent=NewGene_129.2
chr03	StringTie	exon	50847168	50847349	.	-	.	Parent=NewGene_129.2
chr03	StringTie	exon	50849141	50849267	.	-	.	Parent=NewGene_129.2
chr03	StringTie	exon	50849377	50849542	.	-	.	Parent=NewGene_129.2
chr05	StringTie	gene	14091514	14095891	.	+	.	ID=NewGene_1290
chr05	StringTie	mRNA	14091514	14095891	.	+	.	ID=NewGene_1290.1;Parent=NewGene_1290
chr05	StringTie	exon	14091514	14092077	.	+	.	Parent=NewGene_1290.1
chr05	StringTie	exon	14094961	14095891	.	+	.	Parent=NewGene_1290.1
chr05	StringTie	mRNA	14091525	14095891	.	+	.	ID=NewGene_1290.2;Parent=NewGene_1290
chr05	StringTie	exon	14091525	14091703	.	+	.	Parent=NewGene_1290.2
chr05	StringTie	exon	14094961	14095095	.	+	.	Parent=NewGene_1290.2
chr05	StringTie	exon	14095654	14095891	.	+	.	Parent=NewGene_1290.2
chr05	StringTie	gene	14398427	14399223	.	+	.	ID=NewGene_1295
chr05	StringTie	mRNA	14398427	14399223	.	+	.	ID=NewGene_1295.1;Parent=NewGene_1295
chr05	StringTie	exon	14398427	14398784	.	+	.	Parent=NewGene_1295.1
chr05	StringTie	exon	14399135	14399223	.	+	.	Parent=NewGene_1295.1
chr05	StringTie	gene	14493218	14495255	.	-	.	ID=NewGene_1296
chr05	StringTie	mRNA	14493226	14495122	.	-	.	ID=NewGene_1296.3;Parent=NewGene_1296
chr05	StringTie	exon	14493226	14494344	.	-	.	Parent=NewGene_1296.3
chr05	StringTie	exon	14494630	14495122	.	-	.	Parent=NewGene_1296.3
chr05	StringTie	mRNA	14493236	14495255	.	-	.	ID=NewGene_1296.7;Parent=NewGene_1296
chr05	StringTie	exon	14493236	14494344	.	-	.	Parent=NewGene_1296.7
chr05	StringTie	exon	14495123	14495255	.	-	.	Parent=NewGene_1296.7
chr05	StringTie	gene	14799215	14801008	.	-	.	ID=NewGene_1299
chr05	StringTie	mRNA	14799215	14801008	.	-	.	ID=NewGene_1299.1;Parent=NewGene_1299
chr05	StringTie	exon	14799215	14800656	.	-	.	Parent=NewGene_1299.1
chr05	StringTie	exon	14800872	14801008	.	-	.	Parent=NewGene_1299.1
chr03	StringTie	gene	41830943	41832054	.	+	.	ID=NewGene_13
chr03	StringTie	mRNA	41830943	41832054	.	+	.	ID=NewGene_13.1;Parent=NewGene_13
chr03	StringTie	exon	41830943	41831236	.	+	.	Parent=NewGene_13.1
chr03	StringTie	exon	41831435	41832054	.	+	.	Parent=NewGene_13.1
chr03	StringTie	mRNA	41831063	41832054	.	+	.	ID=NewGene_13.2;Parent=NewGene_13
chr03	StringTie	exon	41831063	41831324	.	+	.	Parent=NewGene_13.2
chr03	StringTie	exon	41831435	41832054	.	+	.	Parent=NewGene_13.2
chr01	StringTie	gene	4235745	4236493	.	-	.	ID=NewGene_130
chr01	StringTie	mRNA	4235745	4236493	.	-	.	ID=NewGene_130.1;Parent=NewGene_130
chr01	StringTie	exon	4235745	4235825	.	-	.	Parent=NewGene_130.1
chr01	StringTie	exon	4235915	4236493	.	-	.	Parent=NewGene_130.1
chr05	StringTie	gene	14914337	14919338	.	+	.	ID=NewGene_1302
chr05	StringTie	mRNA	14914337	14919338	.	+	.	ID=NewGene_1302.1;Parent=NewGene_1302
chr05	StringTie	exon	14914337	14914528	.	+	.	Parent=NewGene_1302.1
chr05	StringTie	exon	14918924	14919338	.	+	.	Parent=NewGene_1302.1
chr05	StringTie	gene	14959060	14960544	.	-	.	ID=NewGene_1303
chr05	StringTie	mRNA	14959085	14960544	.	-	.	ID=NewGene_1303.2;Parent=NewGene_1303
chr05	StringTie	exon	14959085	14959274	.	-	.	Parent=NewGene_1303.2
chr05	StringTie	exon	14960109	14960544	.	-	.	Parent=NewGene_1303.2
chr05	StringTie	gene	15054279	15054864	.	-	.	ID=NewGene_1304
chr05	StringTie	mRNA	15054279	15054864	.	-	.	ID=NewGene_1304.1;Parent=NewGene_1304
chr05	StringTie	exon	15054279	15054471	.	-	.	Parent=NewGene_1304.1
chr05	StringTie	exon	15054831	15054864	.	-	.	Parent=NewGene_1304.1
chr05	StringTie	gene	15115041	15120134	.	-	.	ID=NewGene_1305
chr05	StringTie	mRNA	15115041	15120134	.	-	.	ID=NewGene_1305.1;Parent=NewGene_1305
chr05	StringTie	exon	15115041	15115150	.	-	.	Parent=NewGene_1305.1
chr05	StringTie	exon	15119867	15120134	.	-	.	Parent=NewGene_1305.1
chr05	StringTie	gene	15182267	15185299	.	-	.	ID=NewGene_1309
chr05	StringTie	mRNA	15182267	15185299	.	-	.	ID=NewGene_1309.1;Parent=NewGene_1309
chr05	StringTie	exon	15182267	15183853	.	-	.	Parent=NewGene_1309.1
chr05	StringTie	exon	15184903	15184967	.	-	.	Parent=NewGene_1309.1
chr05	StringTie	exon	15185069	15185299	.	-	.	Parent=NewGene_1309.1
chr05	StringTie	mRNA	15182267	15185299	.	-	.	ID=NewGene_1309.2;Parent=NewGene_1309
chr05	StringTie	exon	15182267	15183516	.	-	.	Parent=NewGene_1309.2
chr05	StringTie	exon	15183797	15183853	.	-	.	Parent=NewGene_1309.2
chr05	StringTie	exon	15184903	15184967	.	-	.	Parent=NewGene_1309.2
chr05	StringTie	exon	15185069	15185299	.	-	.	Parent=NewGene_1309.2
chr05	StringTie	mRNA	15182273	15185299	.	-	.	ID=NewGene_1309.3;Parent=NewGene_1309
chr05	StringTie	exon	15182273	15183166	.	-	.	Parent=NewGene_1309.3
chr05	StringTie	exon	15183248	15183853	.	-	.	Parent=NewGene_1309.3
chr05	StringTie	exon	15184903	15184967	.	-	.	Parent=NewGene_1309.3
chr05	StringTie	exon	15185069	15185299	.	-	.	Parent=NewGene_1309.3
chr05	StringTie	mRNA	15182273	15185299	.	-	.	ID=NewGene_1309.4;Parent=NewGene_1309
chr05	StringTie	exon	15182273	15183166	.	-	.	Parent=NewGene_1309.4
chr05	StringTie	exon	15183248	15183516	.	-	.	Parent=NewGene_1309.4
chr05	StringTie	exon	15183797	15183853	.	-	.	Parent=NewGene_1309.4
chr05	StringTie	exon	15184903	15184967	.	-	.	Parent=NewGene_1309.4
chr05	StringTie	exon	15185069	15185299	.	-	.	Parent=NewGene_1309.4
chr03	StringTie	gene	50934839	50935533	.	-	.	ID=NewGene_131
chr03	StringTie	mRNA	50934839	50935533	.	-	.	ID=NewGene_131.1;Parent=NewGene_131
chr03	StringTie	exon	50934839	50935216	.	-	.	Parent=NewGene_131.1
chr03	StringTie	exon	50935435	50935533	.	-	.	Parent=NewGene_131.1
chr05	StringTie	gene	15263142	15287789	.	+	.	ID=NewGene_1311
chr05	StringTie	mRNA	15263142	15267622	.	+	.	ID=NewGene_1311.1;Parent=NewGene_1311
chr05	StringTie	exon	15263142	15263518	.	+	.	Parent=NewGene_1311.1
chr05	StringTie	exon	15265785	15265873	.	+	.	Parent=NewGene_1311.1
chr05	StringTie	exon	15267282	15267622	.	+	.	Parent=NewGene_1311.1
chr05	StringTie	mRNA	15263142	15287468	.	+	.	ID=NewGene_1311.2;Parent=NewGene_1311
chr05	StringTie	exon	15263142	15263518	.	+	.	Parent=NewGene_1311.2
chr05	StringTie	exon	15265785	15266538	.	+	.	Parent=NewGene_1311.2
chr05	StringTie	exon	15287228	15287468	.	+	.	Parent=NewGene_1311.2
chr05	StringTie	mRNA	15263142	15286548	.	+	.	ID=NewGene_1311.3;Parent=NewGene_1311
chr05	StringTie	exon	15263142	15263519	.	+	.	Parent=NewGene_1311.3
chr05	StringTie	exon	15286478	15286548	.	+	.	Parent=NewGene_1311.3
chr05	StringTie	mRNA	15263142	15275982	.	+	.	ID=NewGene_1311.4;Parent=NewGene_1311
chr05	StringTie	exon	15263142	15263518	.	+	.	Parent=NewGene_1311.4
chr05	StringTie	exon	15265785	15265873	.	+	.	Parent=NewGene_1311.4
chr05	StringTie	exon	15275766	15275982	.	+	.	Parent=NewGene_1311.4
chr05	StringTie	mRNA	15266052	15287789	.	+	.	ID=NewGene_1311.5;Parent=NewGene_1311
chr05	StringTie	exon	15266052	15266987	.	+	.	Parent=NewGene_1311.5
chr05	StringTie	exon	15287651	15287789	.	+	.	Parent=NewGene_1311.5
chr05	StringTie	gene	15388974	15392860	.	-	.	ID=NewGene_1314
chr05	StringTie	mRNA	15388974	15392860	.	-	.	ID=NewGene_1314.1;Parent=NewGene_1314
chr05	StringTie	exon	15388974	15389075	.	-	.	Parent=NewGene_1314.1
chr05	StringTie	exon	15389155	15391466	.	-	.	Parent=NewGene_1314.1
chr05	StringTie	exon	15392383	15392465	.	-	.	Parent=NewGene_1314.1
chr05	StringTie	exon	15392642	15392860	.	-	.	Parent=NewGene_1314.1
chr05	StringTie	mRNA	15388974	15392860	.	-	.	ID=NewGene_1314.2;Parent=NewGene_1314
chr05	StringTie	exon	15388974	15389075	.	-	.	Parent=NewGene_1314.2
chr05	StringTie	exon	15389155	15390851	.	-	.	Parent=NewGene_1314.2
chr05	StringTie	exon	15390937	15391466	.	-	.	Parent=NewGene_1314.2
chr05	StringTie	exon	15392383	15392465	.	-	.	Parent=NewGene_1314.2
chr05	StringTie	exon	15392642	15392860	.	-	.	Parent=NewGene_1314.2
chr05	StringTie	mRNA	15392276	15392860	.	-	.	ID=NewGene_1314.3;Parent=NewGene_1314
chr05	StringTie	exon	15392276	15392461	.	-	.	Parent=NewGene_1314.3
chr05	StringTie	exon	15392642	15392860	.	-	.	Parent=NewGene_1314.3
chr01	StringTie	gene	20915283	20919308	.	+	.	ID=NewGene_1316
chr01	StringTie	mRNA	20915283	20919308	.	+	.	ID=NewGene_1316.1;Parent=NewGene_1316
chr01	StringTie	exon	20915283	20915916	.	+	.	Parent=NewGene_1316.1
chr01	StringTie	exon	20918616	20918738	.	+	.	Parent=NewGene_1316.1
chr01	StringTie	exon	20919089	20919308	.	+	.	Parent=NewGene_1316.1
chr03	StringTie	gene	51068787	51070473	.	+	.	ID=NewGene_132
chr03	StringTie	mRNA	51068787	51070473	.	+	.	ID=NewGene_132.1;Parent=NewGene_132
chr03	StringTie	exon	51068787	51069543	.	+	.	Parent=NewGene_132.1
chr03	StringTie	exon	51069692	51070473	.	+	.	Parent=NewGene_132.1
chr05	StringTie	gene	16037945	16040341	.	-	.	ID=NewGene_1321
chr05	StringTie	mRNA	16037945	16040341	.	-	.	ID=NewGene_1321.1;Parent=NewGene_1321
chr05	StringTie	exon	16037945	16038209	.	-	.	Parent=NewGene_1321.1
chr05	StringTie	exon	16039567	16040341	.	-	.	Parent=NewGene_1321.1
chr05	StringTie	mRNA	16037965	16040341	.	-	.	ID=NewGene_1321.2;Parent=NewGene_1321
chr05	StringTie	exon	16037965	16038203	.	-	.	Parent=NewGene_1321.2
chr05	StringTie	exon	16039567	16040341	.	-	.	Parent=NewGene_1321.2
chr05	StringTie	mRNA	16037992	16040341	.	-	.	ID=NewGene_1321.3;Parent=NewGene_1321
chr05	StringTie	exon	16037992	16038203	.	-	.	Parent=NewGene_1321.3
chr05	StringTie	exon	16039567	16039629	.	-	.	Parent=NewGene_1321.3
chr05	StringTie	exon	16040068	16040341	.	-	.	Parent=NewGene_1321.3
chr01	StringTie	gene	20921309	20924972	.	+	.	ID=NewGene_1322
chr01	StringTie	mRNA	20921309	20924972	.	+	.	ID=NewGene_1322.1;Parent=NewGene_1322
chr01	StringTie	exon	20921309	20921416	.	+	.	Parent=NewGene_1322.1
chr01	StringTie	exon	20921506	20921897	.	+	.	Parent=NewGene_1322.1
chr01	StringTie	exon	20922011	20922041	.	+	.	Parent=NewGene_1322.1
chr01	StringTie	exon	20924742	20924972	.	+	.	Parent=NewGene_1322.1
chr05	StringTie	gene	16191145	16196993	.	-	.	ID=NewGene_1323
chr05	StringTie	mRNA	16191145	16196993	.	-	.	ID=NewGene_1323.1;Parent=NewGene_1323
chr05	StringTie	exon	16191145	16191401	.	-	.	Parent=NewGene_1323.1
chr05	StringTie	exon	16193515	16193907	.	-	.	Parent=NewGene_1323.1
chr05	StringTie	exon	16194076	16194217	.	-	.	Parent=NewGene_1323.1
chr05	StringTie	exon	16194310	16194413	.	-	.	Parent=NewGene_1323.1
chr05	StringTie	exon	16195216	16196993	.	-	.	Parent=NewGene_1323.1
chr05	StringTie	mRNA	16191192	16196993	.	-	.	ID=NewGene_1323.3;Parent=NewGene_1323
chr05	StringTie	exon	16191192	16191401	.	-	.	Parent=NewGene_1323.3
chr05	StringTie	exon	16193515	16193591	.	-	.	Parent=NewGene_1323.3
chr05	StringTie	exon	16194076	16194217	.	-	.	Parent=NewGene_1323.3
chr05	StringTie	exon	16194310	16194413	.	-	.	Parent=NewGene_1323.3
chr05	StringTie	exon	16195216	16196993	.	-	.	Parent=NewGene_1323.3
chr05	StringTie	mRNA	16193152	16196993	.	-	.	ID=NewGene_1323.5;Parent=NewGene_1323
chr05	StringTie	exon	16193152	16193591	.	-	.	Parent=NewGene_1323.5
chr05	StringTie	exon	16194076	16194134	.	-	.	Parent=NewGene_1323.5
chr05	StringTie	exon	16195216	16196993	.	-	.	Parent=NewGene_1323.5
chr01	StringTie	gene	21034973	21036193	.	-	.	ID=NewGene_1326
chr01	StringTie	mRNA	21034973	21036193	.	-	.	ID=NewGene_1326.1;Parent=NewGene_1326
chr01	StringTie	exon	21034973	21035475	.	-	.	Parent=NewGene_1326.1
chr01	StringTie	exon	21035560	21036193	.	-	.	Parent=NewGene_1326.1
chr03	StringTie	gene	51044778	51046063	.	-	.	ID=NewGene_133
chr03	StringTie	mRNA	51044778	51046063	.	-	.	ID=NewGene_133.1;Parent=NewGene_133
chr03	StringTie	exon	51044778	51044963	.	-	.	Parent=NewGene_133.1
chr03	StringTie	exon	51045721	51046063	.	-	.	Parent=NewGene_133.1
chr05	StringTie	gene	16682955	16690948	.	+	.	ID=NewGene_1333
chr05	StringTie	mRNA	16682955	16690948	.	+	.	ID=NewGene_1333.1;Parent=NewGene_1333
chr05	StringTie	exon	16682955	16683004	.	+	.	Parent=NewGene_1333.1
chr05	StringTie	exon	16690742	16690948	.	+	.	Parent=NewGene_1333.1
chr05	StringTie	gene	16694924	16698696	.	-	.	ID=NewGene_1334
chr05	StringTie	mRNA	16694924	16698696	.	-	.	ID=NewGene_1334.1;Parent=NewGene_1334
chr05	StringTie	exon	16694924	16695371	.	-	.	Parent=NewGene_1334.1
chr05	StringTie	exon	16697794	16697847	.	-	.	Parent=NewGene_1334.1
chr05	StringTie	exon	16698280	16698696	.	-	.	Parent=NewGene_1334.1
chr05	StringTie	mRNA	16694944	16696758	.	-	.	ID=NewGene_1334.2;Parent=NewGene_1334
chr05	StringTie	exon	16694944	16695371	.	-	.	Parent=NewGene_1334.2
chr05	StringTie	exon	16696360	16696758	.	-	.	Parent=NewGene_1334.2
chr05	StringTie	gene	16950097	17022424	.	-	.	ID=NewGene_1339
chr05	StringTie	mRNA	16950097	17022424	.	-	.	ID=NewGene_1339.1;Parent=NewGene_1339
chr05	StringTie	exon	16950097	16950340	.	-	.	Parent=NewGene_1339.1
chr05	StringTie	exon	16957224	16957290	.	-	.	Parent=NewGene_1339.1
chr05	StringTie	exon	16997509	16997567	.	-	.	Parent=NewGene_1339.1
chr05	StringTie	exon	16998448	16998501	.	-	.	Parent=NewGene_1339.1
chr05	StringTie	exon	17021229	17021463	.	-	.	Parent=NewGene_1339.1
chr05	StringTie	exon	17021551	17021781	.	-	.	Parent=NewGene_1339.1
chr05	StringTie	exon	17021869	17022103	.	-	.	Parent=NewGene_1339.1
chr05	StringTie	exon	17022191	17022424	.	-	.	Parent=NewGene_1339.1
chr05	StringTie	mRNA	16970092	17022424	.	-	.	ID=NewGene_1339.2;Parent=NewGene_1339
chr05	StringTie	exon	16970092	16970142	.	-	.	Parent=NewGene_1339.2
chr05	StringTie	exon	16997509	16997567	.	-	.	Parent=NewGene_1339.2
chr05	StringTie	exon	16998448	16998501	.	-	.	Parent=NewGene_1339.2
chr05	StringTie	exon	17005791	17005844	.	-	.	Parent=NewGene_1339.2
chr05	StringTie	exon	17021229	17021463	.	-	.	Parent=NewGene_1339.2
chr05	StringTie	exon	17021551	17021781	.	-	.	Parent=NewGene_1339.2
chr05	StringTie	exon	17021869	17022103	.	-	.	Parent=NewGene_1339.2
chr05	StringTie	exon	17022191	17022424	.	-	.	Parent=NewGene_1339.2
chr05	StringTie	mRNA	16996116	17022424	.	-	.	ID=NewGene_1339.3;Parent=NewGene_1339
chr05	StringTie	exon	16996116	16996431	.	-	.	Parent=NewGene_1339.3
chr05	StringTie	exon	16997509	16997567	.	-	.	Parent=NewGene_1339.3
chr05	StringTie	exon	16998448	16998501	.	-	.	Parent=NewGene_1339.3
chr05	StringTie	exon	17021229	17021463	.	-	.	Parent=NewGene_1339.3
chr05	StringTie	exon	17021551	17021781	.	-	.	Parent=NewGene_1339.3
chr05	StringTie	exon	17021869	17022103	.	-	.	Parent=NewGene_1339.3
chr05	StringTie	exon	17022191	17022424	.	-	.	Parent=NewGene_1339.3
chr05	StringTie	mRNA	16996117	17015889	.	-	.	ID=NewGene_1339.4;Parent=NewGene_1339
chr05	StringTie	exon	16996117	16996561	.	-	.	Parent=NewGene_1339.4
chr05	StringTie	exon	17000939	17011113	.	-	.	Parent=NewGene_1339.4
chr05	StringTie	exon	17014359	17015889	.	-	.	Parent=NewGene_1339.4
chr05	StringTie	mRNA	16996166	17022424	.	-	.	ID=NewGene_1339.5;Parent=NewGene_1339
chr05	StringTie	exon	16996166	16997567	.	-	.	Parent=NewGene_1339.5
chr05	StringTie	exon	16998448	17005844	.	-	.	Parent=NewGene_1339.5
chr05	StringTie	exon	17021229	17021463	.	-	.	Parent=NewGene_1339.5
chr05	StringTie	exon	17021551	17021781	.	-	.	Parent=NewGene_1339.5
chr05	StringTie	exon	17021869	17022103	.	-	.	Parent=NewGene_1339.5
chr05	StringTie	exon	17022191	17022424	.	-	.	Parent=NewGene_1339.5
chr05	StringTie	mRNA	16996202	17022424	.	-	.	ID=NewGene_1339.6;Parent=NewGene_1339
chr05	StringTie	exon	16996202	16996431	.	-	.	Parent=NewGene_1339.6
chr05	StringTie	exon	16997509	16997567	.	-	.	Parent=NewGene_1339.6
chr05	StringTie	exon	16998448	17005827	.	-	.	Parent=NewGene_1339.6
chr05	StringTie	exon	17021229	17021463	.	-	.	Parent=NewGene_1339.6
chr05	StringTie	exon	17021551	17021781	.	-	.	Parent=NewGene_1339.6
chr05	StringTie	exon	17021869	17022103	.	-	.	Parent=NewGene_1339.6
chr05	StringTie	exon	17022191	17022424	.	-	.	Parent=NewGene_1339.6
chr01	StringTie	gene	4266338	4268827	.	+	.	ID=NewGene_134
chr01	StringTie	mRNA	4266338	4268827	.	+	.	ID=NewGene_134.1;Parent=NewGene_134
chr01	StringTie	exon	4266338	4266364	.	+	.	Parent=NewGene_134.1
chr01	StringTie	exon	4268603	4268827	.	+	.	Parent=NewGene_134.1
chr05	StringTie	gene	16998864	17006782	.	+	.	ID=NewGene_1341
chr05	StringTie	mRNA	16998864	17006782	.	+	.	ID=NewGene_1341.1;Parent=NewGene_1341
chr05	StringTie	exon	16998864	16999059	.	+	.	Parent=NewGene_1341.1
chr05	StringTie	exon	17006403	17006782	.	+	.	Parent=NewGene_1341.1
chr05	StringTie	gene	17021247	17022410	.	+	.	ID=NewGene_1342
chr05	StringTie	mRNA	17021247	17022410	.	+	.	ID=NewGene_1342.1;Parent=NewGene_1342
chr05	StringTie	exon	17021247	17021312	.	+	.	Parent=NewGene_1342.1
chr05	StringTie	exon	17022275	17022410	.	+	.	Parent=NewGene_1342.1
chr05	StringTie	mRNA	17021550	17022410	.	+	.	ID=NewGene_1342.2;Parent=NewGene_1342
chr05	StringTie	exon	17021550	17021634	.	+	.	Parent=NewGene_1342.2
chr05	StringTie	exon	17022275	17022410	.	+	.	Parent=NewGene_1342.2
chr05	StringTie	gene	17067017	17072811	.	-	.	ID=NewGene_1343
chr05	StringTie	mRNA	17067017	17072811	.	-	.	ID=NewGene_1343.1;Parent=NewGene_1343
chr05	StringTie	exon	17067017	17067145	.	-	.	Parent=NewGene_1343.1
chr05	StringTie	exon	17067227	17067353	.	-	.	Parent=NewGene_1343.1
chr05	StringTie	exon	17072404	17072476	.	-	.	Parent=NewGene_1343.1
chr05	StringTie	exon	17072556	17072811	.	-	.	Parent=NewGene_1343.1
chr05	StringTie	gene	17614594	17615890	.	-	.	ID=NewGene_1346
chr05	StringTie	mRNA	17614594	17615890	.	-	.	ID=NewGene_1346.1;Parent=NewGene_1346
chr05	StringTie	exon	17614594	17615005	.	-	.	Parent=NewGene_1346.1
chr05	StringTie	exon	17615409	17615890	.	-	.	Parent=NewGene_1346.1
chr01	StringTie	gene	21257852	21275763	.	+	.	ID=NewGene_1354
chr01	StringTie	mRNA	21257907	21275763	.	+	.	ID=NewGene_1354.2;Parent=NewGene_1354
chr01	StringTie	exon	21257907	21259306	.	+	.	Parent=NewGene_1354.2
chr01	StringTie	exon	21275706	21275763	.	+	.	Parent=NewGene_1354.2
chr05	StringTie	gene	18815385	18822826	.	-	.	ID=NewGene_1356
chr05	StringTie	mRNA	18815385	18822826	.	-	.	ID=NewGene_1356.1;Parent=NewGene_1356
chr05	StringTie	exon	18815385	18815610	.	-	.	Parent=NewGene_1356.1
chr05	StringTie	exon	18822218	18822412	.	-	.	Parent=NewGene_1356.1
chr05	StringTie	exon	18822558	18822826	.	-	.	Parent=NewGene_1356.1
chr05	StringTie	gene	18817115	18818699	.	+	.	ID=NewGene_1357
chr05	StringTie	mRNA	18817115	18818699	.	+	.	ID=NewGene_1357.1;Parent=NewGene_1357
chr05	StringTie	exon	18817115	18817793	.	+	.	Parent=NewGene_1357.1
chr05	StringTie	exon	18818017	18818699	.	+	.	Parent=NewGene_1357.1
chr01	StringTie	gene	21374475	21398339	.	-	.	ID=NewGene_1360
chr01	StringTie	mRNA	21374475	21398339	.	-	.	ID=NewGene_1360.1;Parent=NewGene_1360
chr01	StringTie	exon	21374475	21374732	.	-	.	Parent=NewGene_1360.1
chr01	StringTie	exon	21398269	21398339	.	-	.	Parent=NewGene_1360.1
chr01	StringTie	gene	21380592	21388839	.	+	.	ID=NewGene_1364
chr01	StringTie	mRNA	21380592	21388839	.	+	.	ID=NewGene_1364.1;Parent=NewGene_1364
chr01	StringTie	exon	21380592	21380904	.	+	.	Parent=NewGene_1364.1
chr01	StringTie	exon	21388717	21388839	.	+	.	Parent=NewGene_1364.1
chr05	StringTie	gene	22242765	22245059	.	-	.	ID=NewGene_1375
chr05	StringTie	mRNA	22242765	22245059	.	-	.	ID=NewGene_1375.1;Parent=NewGene_1375
chr05	StringTie	exon	22242765	22243560	.	-	.	Parent=NewGene_1375.1
chr05	StringTie	exon	22243656	22245059	.	-	.	Parent=NewGene_1375.1
chr05	StringTie	gene	22305611	22313734	.	-	.	ID=NewGene_1376
chr05	StringTie	mRNA	22305611	22313734	.	-	.	ID=NewGene_1376.1;Parent=NewGene_1376
chr05	StringTie	exon	22305611	22305935	.	-	.	Parent=NewGene_1376.1
chr05	StringTie	exon	22313316	22313734	.	-	.	Parent=NewGene_1376.1
chr05	StringTie	gene	22578243	22580035	.	+	.	ID=NewGene_1383
chr05	StringTie	mRNA	22578243	22580035	.	+	.	ID=NewGene_1383.1;Parent=NewGene_1383
chr05	StringTie	exon	22578243	22578410	.	+	.	Parent=NewGene_1383.1
chr05	StringTie	exon	22578936	22580035	.	+	.	Parent=NewGene_1383.1
chr05	StringTie	gene	22783118	22790603	.	+	.	ID=NewGene_1385
chr05	StringTie	mRNA	22783118	22790603	.	+	.	ID=NewGene_1385.1;Parent=NewGene_1385
chr05	StringTie	exon	22783118	22783376	.	+	.	Parent=NewGene_1385.1
chr05	StringTie	exon	22790261	22790603	.	+	.	Parent=NewGene_1385.1
chr05	StringTie	gene	22787460	22794795	.	+	.	ID=NewGene_1386
chr05	StringTie	mRNA	22787460	22794795	.	+	.	ID=NewGene_1386.1;Parent=NewGene_1386
chr05	StringTie	exon	22787460	22787542	.	+	.	Parent=NewGene_1386.1
chr05	StringTie	exon	22794423	22794795	.	+	.	Parent=NewGene_1386.1
chr03	StringTie	gene	51166700	51167969	.	+	.	ID=NewGene_139
chr03	StringTie	mRNA	51166700	51167969	.	+	.	ID=NewGene_139.1;Parent=NewGene_139
chr03	StringTie	exon	51166700	51167327	.	+	.	Parent=NewGene_139.1
chr03	StringTie	exon	51167481	51167969	.	+	.	Parent=NewGene_139.1
chr05	StringTie	gene	23365844	23366947	.	+	.	ID=NewGene_1390
chr05	StringTie	mRNA	23365844	23366947	.	+	.	ID=NewGene_1390.1;Parent=NewGene_1390
chr05	StringTie	exon	23365844	23366056	.	+	.	Parent=NewGene_1390.1
chr05	StringTie	exon	23366775	23366947	.	+	.	Parent=NewGene_1390.1
chr05	StringTie	gene	23380675	23397465	.	-	.	ID=NewGene_1391
chr05	StringTie	mRNA	23380675	23397465	.	-	.	ID=NewGene_1391.1;Parent=NewGene_1391
chr05	StringTie	exon	23380675	23380729	.	-	.	Parent=NewGene_1391.1
chr05	StringTie	exon	23396364	23397465	.	-	.	Parent=NewGene_1391.1
chr05	StringTie	gene	23446624	23447163	.	+	.	ID=NewGene_1392
chr05	StringTie	mRNA	23446624	23447163	.	+	.	ID=NewGene_1392.1;Parent=NewGene_1392
chr05	StringTie	exon	23446624	23446936	.	+	.	Parent=NewGene_1392.1
chr05	StringTie	exon	23447125	23447163	.	+	.	Parent=NewGene_1392.1
chr05	StringTie	gene	23455090	23465525	.	+	.	ID=NewGene_1396
chr05	StringTie	mRNA	23455090	23465150	.	+	.	ID=NewGene_1396.1;Parent=NewGene_1396
chr05	StringTie	exon	23455090	23457462	.	+	.	Parent=NewGene_1396.1
chr05	StringTie	exon	23465044	23465150	.	+	.	Parent=NewGene_1396.1
chr05	StringTie	mRNA	23455515	23465525	.	+	.	ID=NewGene_1396.2;Parent=NewGene_1396
chr05	StringTie	exon	23455515	23457853	.	+	.	Parent=NewGene_1396.2
chr05	StringTie	exon	23465434	23465525	.	+	.	Parent=NewGene_1396.2
chr05	StringTie	gene	23462956	23463781	.	+	.	ID=NewGene_1397
chr05	StringTie	mRNA	23462956	23463781	.	+	.	ID=NewGene_1397.1;Parent=NewGene_1397
chr05	StringTie	exon	23462956	23463677	.	+	.	Parent=NewGene_1397.1
chr05	StringTie	exon	23463748	23463781	.	+	.	Parent=NewGene_1397.1
chr03	StringTie	gene	41846695	41849747	.	+	.	ID=NewGene_14
chr03	StringTie	mRNA	41846965	41848086	.	+	.	ID=NewGene_14.2;Parent=NewGene_14
chr03	StringTie	exon	41846965	41847115	.	+	.	Parent=NewGene_14.2
chr03	StringTie	exon	41847980	41848086	.	+	.	Parent=NewGene_14.2
chr05	StringTie	gene	24798471	24803544	.	+	.	ID=NewGene_1403
chr05	StringTie	mRNA	24798471	24803544	.	+	.	ID=NewGene_1403.1;Parent=NewGene_1403
chr05	StringTie	exon	24798471	24801248	.	+	.	Parent=NewGene_1403.1
chr05	StringTie	exon	24802276	24802376	.	+	.	Parent=NewGene_1403.1
chr05	StringTie	exon	24803000	24803544	.	+	.	Parent=NewGene_1403.1
chr05	StringTie	gene	24859698	24860744	.	-	.	ID=NewGene_1404
chr05	StringTie	mRNA	24859698	24860744	.	-	.	ID=NewGene_1404.1;Parent=NewGene_1404
chr05	StringTie	exon	24859698	24859865	.	-	.	Parent=NewGene_1404.1
chr05	StringTie	exon	24860685	24860744	.	-	.	Parent=NewGene_1404.1
chr05	StringTie	gene	25645755	25646771	.	+	.	ID=NewGene_1407
chr05	StringTie	mRNA	25645755	25646771	.	+	.	ID=NewGene_1407.1;Parent=NewGene_1407
chr05	StringTie	exon	25645755	25645855	.	+	.	Parent=NewGene_1407.1
chr05	StringTie	exon	25646199	25646771	.	+	.	Parent=NewGene_1407.1
chr05	StringTie	gene	25716043	25721515	.	-	.	ID=NewGene_1408
chr05	StringTie	mRNA	25716043	25721515	.	-	.	ID=NewGene_1408.1;Parent=NewGene_1408
chr05	StringTie	exon	25716043	25716249	.	-	.	Parent=NewGene_1408.1
chr05	StringTie	exon	25717303	25717429	.	-	.	Parent=NewGene_1408.1
chr05	StringTie	exon	25718205	25718474	.	-	.	Parent=NewGene_1408.1
chr05	StringTie	exon	25719661	25719760	.	-	.	Parent=NewGene_1408.1
chr05	StringTie	exon	25719848	25720168	.	-	.	Parent=NewGene_1408.1
chr05	StringTie	exon	25721218	25721515	.	-	.	Parent=NewGene_1408.1
chr05	StringTie	mRNA	25718348	25721515	.	-	.	ID=NewGene_1408.2;Parent=NewGene_1408
chr05	StringTie	exon	25718348	25719584	.	-	.	Parent=NewGene_1408.2
chr05	StringTie	exon	25719661	25719760	.	-	.	Parent=NewGene_1408.2
chr05	StringTie	exon	25719848	25720168	.	-	.	Parent=NewGene_1408.2
chr05	StringTie	exon	25721218	25721515	.	-	.	Parent=NewGene_1408.2
chr05	StringTie	mRNA	25718348	25720168	.	-	.	ID=NewGene_1408.3;Parent=NewGene_1408
chr05	StringTie	exon	25718348	25719760	.	-	.	Parent=NewGene_1408.3
chr05	StringTie	exon	25719848	25720168	.	-	.	Parent=NewGene_1408.3
chr05	StringTie	mRNA	25718348	25720168	.	-	.	ID=NewGene_1408.4;Parent=NewGene_1408
chr05	StringTie	exon	25718348	25718474	.	-	.	Parent=NewGene_1408.4
chr05	StringTie	exon	25719651	25719760	.	-	.	Parent=NewGene_1408.4
chr05	StringTie	exon	25719848	25720168	.	-	.	Parent=NewGene_1408.4
chr01	StringTie	gene	21624639	21627064	.	-	.	ID=NewGene_1410
chr01	StringTie	mRNA	21624639	21626931	.	-	.	ID=NewGene_1410.1;Parent=NewGene_1410
chr01	StringTie	exon	21624639	21624682	.	-	.	Parent=NewGene_1410.1
chr01	StringTie	exon	21625441	21625564	.	-	.	Parent=NewGene_1410.1
chr01	StringTie	exon	21625864	21625997	.	-	.	Parent=NewGene_1410.1
chr01	StringTie	exon	21626060	21626931	.	-	.	Parent=NewGene_1410.1
chr05	StringTie	gene	26265995	26267026	.	+	.	ID=NewGene_1415
chr05	StringTie	mRNA	26265995	26267026	.	+	.	ID=NewGene_1415.1;Parent=NewGene_1415
chr05	StringTie	exon	26265995	26266067	.	+	.	Parent=NewGene_1415.1
chr05	StringTie	exon	26266253	26267026	.	+	.	Parent=NewGene_1415.1
chr01	StringTie	gene	21706994	21707801	.	+	.	ID=NewGene_1420
chr01	StringTie	mRNA	21706994	21707801	.	+	.	ID=NewGene_1420.1;Parent=NewGene_1420
chr01	StringTie	exon	21706994	21707102	.	+	.	Parent=NewGene_1420.1
chr01	StringTie	exon	21707303	21707801	.	+	.	Parent=NewGene_1420.1
chr05	StringTie	gene	26606713	26614686	.	-	.	ID=NewGene_1421
chr05	StringTie	mRNA	26606713	26614686	.	-	.	ID=NewGene_1421.1;Parent=NewGene_1421
chr05	StringTie	exon	26606713	26606772	.	-	.	Parent=NewGene_1421.1
chr05	StringTie	exon	26614518	26614686	.	-	.	Parent=NewGene_1421.1
chr05	StringTie	gene	26940067	26940702	.	-	.	ID=NewGene_1423
chr05	StringTie	mRNA	26940067	26940702	.	-	.	ID=NewGene_1423.1;Parent=NewGene_1423
chr05	StringTie	exon	26940067	26940127	.	-	.	Parent=NewGene_1423.1
chr05	StringTie	exon	26940358	26940702	.	-	.	Parent=NewGene_1423.1
chr05	StringTie	gene	26940557	26942796	.	+	.	ID=NewGene_1424
chr05	StringTie	mRNA	26940557	26942796	.	+	.	ID=NewGene_1424.1;Parent=NewGene_1424
chr05	StringTie	exon	26940557	26941681	.	+	.	Parent=NewGene_1424.1
chr05	StringTie	exon	26941801	26942796	.	+	.	Parent=NewGene_1424.1
chr05	StringTie	mRNA	26940562	26942796	.	+	.	ID=NewGene_1424.2;Parent=NewGene_1424
chr05	StringTie	exon	26940562	26941783	.	+	.	Parent=NewGene_1424.2
chr05	StringTie	exon	26941843	26942796	.	+	.	Parent=NewGene_1424.2
chr05	StringTie	mRNA	26940562	26942278	.	+	.	ID=NewGene_1424.3;Parent=NewGene_1424
chr05	StringTie	exon	26940562	26941724	.	+	.	Parent=NewGene_1424.3
chr05	StringTie	exon	26941843	26942278	.	+	.	Parent=NewGene_1424.3
chr03	StringTie	gene	51229136	51230382	.	+	.	ID=NewGene_143
chr03	StringTie	mRNA	51229136	51230382	.	+	.	ID=NewGene_143.1;Parent=NewGene_143
chr03	StringTie	exon	51229136	51229279	.	+	.	Parent=NewGene_143.1
chr03	StringTie	exon	51230107	51230382	.	+	.	Parent=NewGene_143.1
chr05	StringTie	gene	27604750	27609261	.	-	.	ID=NewGene_1430
chr05	StringTie	mRNA	27604750	27609261	.	-	.	ID=NewGene_1430.1;Parent=NewGene_1430
chr05	StringTie	exon	27604750	27605289	.	-	.	Parent=NewGene_1430.1
chr05	StringTie	exon	27606267	27606483	.	-	.	Parent=NewGene_1430.1
chr05	StringTie	exon	27609082	27609261	.	-	.	Parent=NewGene_1430.1
chr05	StringTie	mRNA	27604750	27609261	.	-	.	ID=NewGene_1430.2;Parent=NewGene_1430
chr05	StringTie	exon	27604750	27605289	.	-	.	Parent=NewGene_1430.2
chr05	StringTie	exon	27605390	27606526	.	-	.	Parent=NewGene_1430.2
chr05	StringTie	exon	27609082	27609261	.	-	.	Parent=NewGene_1430.2
chr05	StringTie	mRNA	27604750	27609261	.	-	.	ID=NewGene_1430.3;Parent=NewGene_1430
chr05	StringTie	exon	27604750	27605289	.	-	.	Parent=NewGene_1430.3
chr05	StringTie	exon	27605390	27605469	.	-	.	Parent=NewGene_1430.3
chr05	StringTie	exon	27606267	27606483	.	-	.	Parent=NewGene_1430.3
chr05	StringTie	exon	27609082	27609261	.	-	.	Parent=NewGene_1430.3
chr05	StringTie	mRNA	27605633	27609261	.	-	.	ID=NewGene_1430.5;Parent=NewGene_1430
chr05	StringTie	exon	27605633	27606636	.	-	.	Parent=NewGene_1430.5
chr05	StringTie	exon	27609082	27609261	.	-	.	Parent=NewGene_1430.5
chr05	StringTie	gene	28518516	28522262	.	-	.	ID=NewGene_1434
chr05	StringTie	mRNA	28518516	28522262	.	-	.	ID=NewGene_1434.1;Parent=NewGene_1434
chr05	StringTie	exon	28518516	28518612	.	-	.	Parent=NewGene_1434.1
chr05	StringTie	exon	28519591	28519717	.	-	.	Parent=NewGene_1434.1
chr05	StringTie	exon	28519960	28519996	.	-	.	Parent=NewGene_1434.1
chr05	StringTie	exon	28520939	28522262	.	-	.	Parent=NewGene_1434.1
chr05	StringTie	mRNA	28518516	28522262	.	-	.	ID=NewGene_1434.2;Parent=NewGene_1434
chr05	StringTie	exon	28518516	28518612	.	-	.	Parent=NewGene_1434.2
chr05	StringTie	exon	28519591	28519717	.	-	.	Parent=NewGene_1434.2
chr05	StringTie	exon	28520939	28522262	.	-	.	Parent=NewGene_1434.2
chr05	StringTie	gene	28522686	28528103	.	-	.	ID=NewGene_1435
chr05	StringTie	mRNA	28522686	28528103	.	-	.	ID=NewGene_1435.1;Parent=NewGene_1435
chr05	StringTie	exon	28522686	28522990	.	-	.	Parent=NewGene_1435.1
chr05	StringTie	exon	28524042	28526234	.	-	.	Parent=NewGene_1435.1
chr05	StringTie	exon	28528060	28528103	.	-	.	Parent=NewGene_1435.1
chr05	StringTie	gene	28660862	28661213	.	+	.	ID=NewGene_1437
chr05	StringTie	mRNA	28660862	28661213	.	+	.	ID=NewGene_1437.1;Parent=NewGene_1437
chr05	StringTie	exon	28660862	28661041	.	+	.	Parent=NewGene_1437.1
chr05	StringTie	exon	28661149	28661213	.	+	.	Parent=NewGene_1437.1
chr05	StringTie	gene	28740543	28741563	.	-	.	ID=NewGene_1439
chr05	StringTie	mRNA	28740543	28741563	.	-	.	ID=NewGene_1439.1;Parent=NewGene_1439
chr05	StringTie	exon	28740543	28740776	.	-	.	Parent=NewGene_1439.1
chr05	StringTie	exon	28741368	28741563	.	-	.	Parent=NewGene_1439.1
chr05	StringTie	gene	28903511	28905877	.	-	.	ID=NewGene_1442
chr05	StringTie	mRNA	28903511	28904021	.	-	.	ID=NewGene_1442.1;Parent=NewGene_1442
chr05	StringTie	exon	28903511	28903740	.	-	.	Parent=NewGene_1442.1
chr05	StringTie	exon	28903829	28903916	.	-	.	Parent=NewGene_1442.1
chr05	StringTie	exon	28903990	28904021	.	-	.	Parent=NewGene_1442.1
chr05	StringTie	mRNA	28903511	28905877	.	-	.	ID=NewGene_1442.2;Parent=NewGene_1442
chr05	StringTie	exon	28903511	28903740	.	-	.	Parent=NewGene_1442.2
chr05	StringTie	exon	28903829	28903916	.	-	.	Parent=NewGene_1442.2
chr05	StringTie	exon	28905186	28905259	.	-	.	Parent=NewGene_1442.2
chr05	StringTie	exon	28905672	28905877	.	-	.	Parent=NewGene_1442.2
chr05	StringTie	mRNA	28903849	28905877	.	-	.	ID=NewGene_1442.3;Parent=NewGene_1442
chr05	StringTie	exon	28903849	28903916	.	-	.	Parent=NewGene_1442.3
chr05	StringTie	exon	28905672	28905877	.	-	.	Parent=NewGene_1442.3
chr01	StringTie	gene	4316281	4323212	.	-	.	ID=NewGene_145
chr01	StringTie	mRNA	4316281	4323212	.	-	.	ID=NewGene_145.1;Parent=NewGene_145
chr01	StringTie	exon	4316281	4316307	.	-	.	Parent=NewGene_145.1
chr01	StringTie	exon	4323037	4323212	.	-	.	Parent=NewGene_145.1
chr01	StringTie	gene	22142741	22151326	.	-	.	ID=NewGene_1453
chr01	StringTie	mRNA	22142741	22151326	.	-	.	ID=NewGene_1453.1;Parent=NewGene_1453
chr01	StringTie	exon	22142741	22142995	.	-	.	Parent=NewGene_1453.1
chr01	StringTie	exon	22151240	22151326	.	-	.	Parent=NewGene_1453.1
chr05	StringTie	gene	32260419	32261723	.	-	.	ID=NewGene_1462
chr05	StringTie	mRNA	32260419	32261723	.	-	.	ID=NewGene_1462.1;Parent=NewGene_1462
chr05	StringTie	exon	32260419	32260704	.	-	.	Parent=NewGene_1462.1
chr05	StringTie	exon	32261651	32261723	.	-	.	Parent=NewGene_1462.1
chr05	StringTie	gene	32804823	32816394	.	+	.	ID=NewGene_1467
chr05	StringTie	mRNA	32804823	32816394	.	+	.	ID=NewGene_1467.1;Parent=NewGene_1467
chr05	StringTie	exon	32804823	32805073	.	+	.	Parent=NewGene_1467.1
chr05	StringTie	exon	32805751	32806935	.	+	.	Parent=NewGene_1467.1
chr05	StringTie	exon	32815901	32816394	.	+	.	Parent=NewGene_1467.1
chr05	StringTie	gene	32819417	32820118	.	-	.	ID=NewGene_1468
chr05	StringTie	mRNA	32819417	32820118	.	-	.	ID=NewGene_1468.1;Parent=NewGene_1468
chr05	StringTie	exon	32819417	32819736	.	-	.	Parent=NewGene_1468.1
chr05	StringTie	exon	32819790	32820118	.	-	.	Parent=NewGene_1468.1
chr05	StringTie	gene	33105497	33111121	.	-	.	ID=NewGene_1469
chr05	StringTie	mRNA	33105527	33111121	.	-	.	ID=NewGene_1469.2;Parent=NewGene_1469
chr05	StringTie	exon	33105527	33108074	.	-	.	Parent=NewGene_1469.2
chr05	StringTie	exon	33110683	33110779	.	-	.	Parent=NewGene_1469.2
chr05	StringTie	exon	33110857	33111121	.	-	.	Parent=NewGene_1469.2
chr05	StringTie	gene	33549035	33552245	.	-	.	ID=NewGene_1473
chr05	StringTie	mRNA	33549035	33552245	.	-	.	ID=NewGene_1473.1;Parent=NewGene_1473
chr05	StringTie	exon	33549035	33549275	.	-	.	Parent=NewGene_1473.1
chr05	StringTie	exon	33551839	33552245	.	-	.	Parent=NewGene_1473.1
chr05	StringTie	mRNA	33549065	33552245	.	-	.	ID=NewGene_1473.2;Parent=NewGene_1473
chr05	StringTie	exon	33549065	33549275	.	-	.	Parent=NewGene_1473.2
chr05	StringTie	exon	33550037	33552245	.	-	.	Parent=NewGene_1473.2
chr05	StringTie	mRNA	33549065	33552245	.	-	.	ID=NewGene_1473.3;Parent=NewGene_1473
chr05	StringTie	exon	33549065	33549275	.	-	.	Parent=NewGene_1473.3
chr05	StringTie	exon	33550037	33550198	.	-	.	Parent=NewGene_1473.3
chr05	StringTie	exon	33551839	33552245	.	-	.	Parent=NewGene_1473.3
chr05	StringTie	mRNA	33549391	33552245	.	-	.	ID=NewGene_1473.4;Parent=NewGene_1473
chr05	StringTie	exon	33549391	33549790	.	-	.	Parent=NewGene_1473.4
chr05	StringTie	exon	33549852	33552245	.	-	.	Parent=NewGene_1473.4
chr05	StringTie	gene	34401560	34408970	.	-	.	ID=NewGene_1476
chr05	StringTie	mRNA	34401560	34408970	.	-	.	ID=NewGene_1476.1;Parent=NewGene_1476
chr05	StringTie	exon	34401560	34402026	.	-	.	Parent=NewGene_1476.1
chr05	StringTie	exon	34408844	34408970	.	-	.	Parent=NewGene_1476.1
chr05	StringTie	gene	34547869	34558998	.	-	.	ID=NewGene_1478
chr05	StringTie	mRNA	34547869	34558998	.	-	.	ID=NewGene_1478.1;Parent=NewGene_1478
chr05	StringTie	exon	34547869	34547954	.	-	.	Parent=NewGene_1478.1
chr05	StringTie	exon	34558767	34558998	.	-	.	Parent=NewGene_1478.1
chr05	StringTie	gene	34569518	34586368	.	-	.	ID=NewGene_1479
chr05	StringTie	mRNA	34569518	34586368	.	-	.	ID=NewGene_1479.1;Parent=NewGene_1479
chr05	StringTie	exon	34569518	34569774	.	-	.	Parent=NewGene_1479.1
chr05	StringTie	exon	34586323	34586368	.	-	.	Parent=NewGene_1479.1
chr05	StringTie	gene	35364213	35367572	.	-	.	ID=NewGene_1484
chr05	StringTie	mRNA	35364213	35367572	.	-	.	ID=NewGene_1484.1;Parent=NewGene_1484
chr05	StringTie	exon	35364213	35364504	.	-	.	Parent=NewGene_1484.1
chr05	StringTie	exon	35366037	35366174	.	-	.	Parent=NewGene_1484.1
chr05	StringTie	exon	35366707	35367572	.	-	.	Parent=NewGene_1484.1
chr05	StringTie	gene	35373049	35375300	.	+	.	ID=NewGene_1485
chr05	StringTie	mRNA	35373049	35375300	.	+	.	ID=NewGene_1485.1;Parent=NewGene_1485
chr05	StringTie	exon	35373049	35375157	.	+	.	Parent=NewGene_1485.1
chr05	StringTie	exon	35375212	35375300	.	+	.	Parent=NewGene_1485.1
chr01	StringTie	gene	22207140	22220407	.	+	.	ID=NewGene_1489
chr01	StringTie	mRNA	22207140	22220407	.	+	.	ID=NewGene_1489.1;Parent=NewGene_1489
chr01	StringTie	exon	22207140	22207778	.	+	.	Parent=NewGene_1489.1
chr01	StringTie	exon	22207969	22208030	.	+	.	Parent=NewGene_1489.1
chr01	StringTie	exon	22220146	22220407	.	+	.	Parent=NewGene_1489.1
chr01	StringTie	mRNA	22207202	22220407	.	+	.	ID=NewGene_1489.2;Parent=NewGene_1489
chr01	StringTie	exon	22207202	22207533	.	+	.	Parent=NewGene_1489.2
chr01	StringTie	exon	22207673	22207778	.	+	.	Parent=NewGene_1489.2
chr01	StringTie	exon	22207969	22208030	.	+	.	Parent=NewGene_1489.2
chr01	StringTie	exon	22220050	22220407	.	+	.	Parent=NewGene_1489.2
chr01	StringTie	mRNA	22207260	22220407	.	+	.	ID=NewGene_1489.3;Parent=NewGene_1489
chr01	StringTie	exon	22207260	22207778	.	+	.	Parent=NewGene_1489.3
chr01	StringTie	exon	22207969	22208030	.	+	.	Parent=NewGene_1489.3
chr01	StringTie	exon	22220050	22220407	.	+	.	Parent=NewGene_1489.3
chr01	StringTie	mRNA	22207484	22220407	.	+	.	ID=NewGene_1489.4;Parent=NewGene_1489
chr01	StringTie	exon	22207484	22207881	.	+	.	Parent=NewGene_1489.4
chr01	StringTie	exon	22207969	22208030	.	+	.	Parent=NewGene_1489.4
chr01	StringTie	exon	22220146	22220407	.	+	.	Parent=NewGene_1489.4
chr05	StringTie	gene	36630419	36635289	.	+	.	ID=NewGene_1495
chr05	StringTie	mRNA	36630419	36635289	.	+	.	ID=NewGene_1495.1;Parent=NewGene_1495
chr05	StringTie	exon	36630419	36630512	.	+	.	Parent=NewGene_1495.1
chr05	StringTie	exon	36631210	36632504	.	+	.	Parent=NewGene_1495.1
chr05	StringTie	exon	36633958	36634083	.	+	.	Parent=NewGene_1495.1
chr05	StringTie	exon	36634158	36634299	.	+	.	Parent=NewGene_1495.1
chr05	StringTie	exon	36635204	36635289	.	+	.	Parent=NewGene_1495.1
chr05	StringTie	mRNA	36631358	36635289	.	+	.	ID=NewGene_1495.2;Parent=NewGene_1495
chr05	StringTie	exon	36631358	36632224	.	+	.	Parent=NewGene_1495.2
chr05	StringTie	exon	36632307	36632504	.	+	.	Parent=NewGene_1495.2
chr05	StringTie	exon	36633470	36633589	.	+	.	Parent=NewGene_1495.2
chr05	StringTie	exon	36633958	36634083	.	+	.	Parent=NewGene_1495.2
chr05	StringTie	exon	36634158	36634299	.	+	.	Parent=NewGene_1495.2
chr05	StringTie	exon	36635204	36635289	.	+	.	Parent=NewGene_1495.2
chr05	StringTie	mRNA	36631866	36634083	.	+	.	ID=NewGene_1495.3;Parent=NewGene_1495
chr05	StringTie	exon	36631866	36632226	.	+	.	Parent=NewGene_1495.3
chr05	StringTie	exon	36632307	36632504	.	+	.	Parent=NewGene_1495.3
chr05	StringTie	exon	36633958	36634083	.	+	.	Parent=NewGene_1495.3
chr05	StringTie	mRNA	36632229	36634083	.	+	.	ID=NewGene_1495.4;Parent=NewGene_1495
chr05	StringTie	exon	36632229	36632504	.	+	.	Parent=NewGene_1495.4
chr05	StringTie	exon	36633383	36633589	.	+	.	Parent=NewGene_1495.4
chr05	StringTie	exon	36633958	36634083	.	+	.	Parent=NewGene_1495.4
chr05	StringTie	gene	36695836	36745596	.	-	.	ID=NewGene_1496
chr05	StringTie	mRNA	36743406	36745596	.	-	.	ID=NewGene_1496.2;Parent=NewGene_1496
chr05	StringTie	exon	36743406	36743590	.	-	.	Parent=NewGene_1496.2
chr05	StringTie	exon	36745316	36745596	.	-	.	Parent=NewGene_1496.2
chr05	StringTie	mRNA	36744523	36745596	.	-	.	ID=NewGene_1496.3;Parent=NewGene_1496
chr05	StringTie	exon	36744523	36745036	.	-	.	Parent=NewGene_1496.3
chr05	StringTie	exon	36745316	36745596	.	-	.	Parent=NewGene_1496.3
chr05	StringTie	mRNA	36744589	36745596	.	-	.	ID=NewGene_1496.4;Parent=NewGene_1496
chr05	StringTie	exon	36744589	36745033	.	-	.	Parent=NewGene_1496.4
chr05	StringTie	exon	36745316	36745596	.	-	.	Parent=NewGene_1496.4
chr05	StringTie	gene	36736542	36737262	.	-	.	ID=NewGene_1500
chr05	StringTie	mRNA	36736542	36737262	.	-	.	ID=NewGene_1500.1;Parent=NewGene_1500
chr05	StringTie	exon	36736542	36736727	.	-	.	Parent=NewGene_1500.1
chr05	StringTie	exon	36737193	36737262	.	-	.	Parent=NewGene_1500.1
chr05	StringTie	gene	37652048	37653065	.	-	.	ID=NewGene_1505
chr05	StringTie	mRNA	37652048	37653065	.	-	.	ID=NewGene_1505.1;Parent=NewGene_1505
chr05	StringTie	exon	37652048	37652464	.	-	.	Parent=NewGene_1505.1
chr05	StringTie	exon	37652883	37653065	.	-	.	Parent=NewGene_1505.1
chr05	StringTie	gene	37681001	37683103	.	+	.	ID=NewGene_1506
chr05	StringTie	mRNA	37681001	37683103	.	+	.	ID=NewGene_1506.1;Parent=NewGene_1506
chr05	StringTie	exon	37681001	37681028	.	+	.	Parent=NewGene_1506.1
chr05	StringTie	exon	37682630	37682761	.	+	.	Parent=NewGene_1506.1
chr05	StringTie	exon	37682851	37683103	.	+	.	Parent=NewGene_1506.1
chr03	StringTie	gene	51467152	51467857	.	+	.	ID=NewGene_151
chr03	StringTie	mRNA	51467293	51467857	.	+	.	ID=NewGene_151.2;Parent=NewGene_151
chr03	StringTie	exon	51467293	51467550	.	+	.	Parent=NewGene_151.2
chr03	StringTie	exon	51467648	51467857	.	+	.	Parent=NewGene_151.2
chr01	StringTie	gene	22259968	22261865	.	+	.	ID=NewGene_1511
chr01	StringTie	mRNA	22259968	22261865	.	+	.	ID=NewGene_1511.1;Parent=NewGene_1511
chr01	StringTie	exon	22259968	22260063	.	+	.	Parent=NewGene_1511.1
chr01	StringTie	exon	22260273	22261865	.	+	.	Parent=NewGene_1511.1
chr01	StringTie	gene	22264264	22269184	.	-	.	ID=NewGene_1514
chr01	StringTie	mRNA	22264264	22268038	.	-	.	ID=NewGene_1514.1;Parent=NewGene_1514
chr01	StringTie	exon	22264264	22265640	.	-	.	Parent=NewGene_1514.1
chr01	StringTie	exon	22265773	22268038	.	-	.	Parent=NewGene_1514.1
chr01	StringTie	mRNA	22264816	22269184	.	-	.	ID=NewGene_1514.2;Parent=NewGene_1514
chr01	StringTie	exon	22264816	22265640	.	-	.	Parent=NewGene_1514.2
chr01	StringTie	exon	22265773	22265824	.	-	.	Parent=NewGene_1514.2
chr01	StringTie	exon	22266047	22266088	.	-	.	Parent=NewGene_1514.2
chr01	StringTie	exon	22269096	22269184	.	-	.	Parent=NewGene_1514.2
chr05	StringTie	gene	40137438	40138662	.	-	.	ID=NewGene_1517
chr05	StringTie	mRNA	40137438	40138662	.	-	.	ID=NewGene_1517.1;Parent=NewGene_1517
chr05	StringTie	exon	40137438	40137606	.	-	.	Parent=NewGene_1517.1
chr05	StringTie	exon	40137671	40138662	.	-	.	Parent=NewGene_1517.1
chr05	StringTie	gene	40090484	40095485	.	-	.	ID=NewGene_1518
chr05	StringTie	mRNA	40090484	40095485	.	-	.	ID=NewGene_1518.1;Parent=NewGene_1518
chr05	StringTie	exon	40090484	40090665	.	-	.	Parent=NewGene_1518.1
chr05	StringTie	exon	40095358	40095485	.	-	.	Parent=NewGene_1518.1
chr05	StringTie	gene	40560097	40563227	.	+	.	ID=NewGene_1525
chr05	StringTie	mRNA	40560097	40563227	.	+	.	ID=NewGene_1525.1;Parent=NewGene_1525
chr05	StringTie	exon	40560097	40560300	.	+	.	Parent=NewGene_1525.1
chr05	StringTie	exon	40560997	40563227	.	+	.	Parent=NewGene_1525.1
chr05	StringTie	mRNA	40560122	40563227	.	+	.	ID=NewGene_1525.2;Parent=NewGene_1525
chr05	StringTie	exon	40560122	40560300	.	+	.	Parent=NewGene_1525.2
chr05	StringTie	exon	40561698	40563227	.	+	.	Parent=NewGene_1525.2
chr05	StringTie	gene	41619088	41626469	.	-	.	ID=NewGene_1528
chr05	StringTie	mRNA	41619088	41626469	.	-	.	ID=NewGene_1528.1;Parent=NewGene_1528
chr05	StringTie	exon	41619088	41619764	.	-	.	Parent=NewGene_1528.1
chr05	StringTie	exon	41621696	41621734	.	-	.	Parent=NewGene_1528.1
chr05	StringTie	exon	41622550	41622754	.	-	.	Parent=NewGene_1528.1
chr05	StringTie	exon	41625735	41626469	.	-	.	Parent=NewGene_1528.1
chr05	StringTie	mRNA	41619416	41622074	.	-	.	ID=NewGene_1528.2;Parent=NewGene_1528
chr05	StringTie	exon	41619416	41619764	.	-	.	Parent=NewGene_1528.2
chr05	StringTie	exon	41621696	41621841	.	-	.	Parent=NewGene_1528.2
chr05	StringTie	exon	41621868	41622074	.	-	.	Parent=NewGene_1528.2
chr05	StringTie	gene	41835848	41836847	.	-	.	ID=NewGene_1530
chr05	StringTie	mRNA	41835881	41836847	.	-	.	ID=NewGene_1530.2;Parent=NewGene_1530
chr05	StringTie	exon	41835881	41836111	.	-	.	Parent=NewGene_1530.2
chr05	StringTie	exon	41836315	41836445	.	-	.	Parent=NewGene_1530.2
chr05	StringTie	exon	41836614	41836847	.	-	.	Parent=NewGene_1530.2
chr05	StringTie	gene	42002942	42003994	.	-	.	ID=NewGene_1531
chr05	StringTie	mRNA	42002942	42003994	.	-	.	ID=NewGene_1531.1;Parent=NewGene_1531
chr05	StringTie	exon	42002942	42003010	.	-	.	Parent=NewGene_1531.1
chr05	StringTie	exon	42003838	42003994	.	-	.	Parent=NewGene_1531.1
chr05	StringTie	gene	42033171	42052864	.	-	.	ID=NewGene_1532
chr05	StringTie	mRNA	42039450	42050027	.	-	.	ID=NewGene_1532.2;Parent=NewGene_1532
chr05	StringTie	exon	42039450	42039781	.	-	.	Parent=NewGene_1532.2
chr05	StringTie	exon	42040448	42040519	.	-	.	Parent=NewGene_1532.2
chr05	StringTie	exon	42044912	42045016	.	-	.	Parent=NewGene_1532.2
chr05	StringTie	exon	42049090	42050027	.	-	.	Parent=NewGene_1532.2
chr05	StringTie	mRNA	42039450	42041190	.	-	.	ID=NewGene_1532.3;Parent=NewGene_1532
chr05	StringTie	exon	42039450	42039781	.	-	.	Parent=NewGene_1532.3
chr05	StringTie	exon	42040448	42040519	.	-	.	Parent=NewGene_1532.3
chr05	StringTie	exon	42041044	42041190	.	-	.	Parent=NewGene_1532.3
chr05	StringTie	mRNA	42039486	42050027	.	-	.	ID=NewGene_1532.4;Parent=NewGene_1532
chr05	StringTie	exon	42039486	42039781	.	-	.	Parent=NewGene_1532.4
chr05	StringTie	exon	42040448	42040519	.	-	.	Parent=NewGene_1532.4
chr05	StringTie	exon	42044912	42045016	.	-	.	Parent=NewGene_1532.4
chr05	StringTie	exon	42046641	42050027	.	-	.	Parent=NewGene_1532.4
chr05	StringTie	mRNA	42039520	42044275	.	-	.	ID=NewGene_1532.5;Parent=NewGene_1532
chr05	StringTie	exon	42039520	42039829	.	-	.	Parent=NewGene_1532.5
chr05	StringTie	exon	42040448	42040519	.	-	.	Parent=NewGene_1532.5
chr05	StringTie	exon	42041537	42044275	.	-	.	Parent=NewGene_1532.5
chr05	StringTie	mRNA	42039520	42041190	.	-	.	ID=NewGene_1532.6;Parent=NewGene_1532
chr05	StringTie	exon	42039520	42039829	.	-	.	Parent=NewGene_1532.6
chr05	StringTie	exon	42040448	42040519	.	-	.	Parent=NewGene_1532.6
chr05	StringTie	exon	42041044	42041190	.	-	.	Parent=NewGene_1532.6
chr05	StringTie	mRNA	42039521	42052864	.	-	.	ID=NewGene_1532.7;Parent=NewGene_1532
chr05	StringTie	exon	42039521	42039655	.	-	.	Parent=NewGene_1532.7
chr05	StringTie	exon	42051396	42051521	.	-	.	Parent=NewGene_1532.7
chr05	StringTie	exon	42052774	42052864	.	-	.	Parent=NewGene_1532.7
chr05	StringTie	gene	43145116	43145744	.	-	.	ID=NewGene_1537
chr05	StringTie	mRNA	43145116	43145744	.	-	.	ID=NewGene_1537.1;Parent=NewGene_1537
chr05	StringTie	exon	43145116	43145287	.	-	.	Parent=NewGene_1537.1
chr05	StringTie	exon	43145387	43145602	.	-	.	Parent=NewGene_1537.1
chr05	StringTie	exon	43145678	43145744	.	-	.	Parent=NewGene_1537.1
chr05	StringTie	gene	43261082	43261400	.	-	.	ID=NewGene_1538
chr05	StringTie	mRNA	43261082	43261400	.	-	.	ID=NewGene_1538.1;Parent=NewGene_1538
chr05	StringTie	exon	43261082	43261112	.	-	.	Parent=NewGene_1538.1
chr05	StringTie	exon	43261212	43261400	.	-	.	Parent=NewGene_1538.1
chr05	StringTie	gene	43866945	43880705	.	+	.	ID=NewGene_1547
chr05	StringTie	mRNA	43866945	43880705	.	+	.	ID=NewGene_1547.1;Parent=NewGene_1547
chr05	StringTie	exon	43866945	43867205	.	+	.	Parent=NewGene_1547.1
chr05	StringTie	exon	43880553	43880705	.	+	.	Parent=NewGene_1547.1
chr05	StringTie	mRNA	43866945	43880705	.	+	.	ID=NewGene_1547.2;Parent=NewGene_1547
chr05	StringTie	exon	43866945	43867168	.	+	.	Parent=NewGene_1547.2
chr05	StringTie	exon	43880517	43880705	.	+	.	Parent=NewGene_1547.2
chr03	StringTie	gene	52005268	52006699	.	+	.	ID=NewGene_155
chr03	StringTie	mRNA	52005268	52006699	.	+	.	ID=NewGene_155.1;Parent=NewGene_155
chr03	StringTie	exon	52005268	52005671	.	+	.	Parent=NewGene_155.1
chr03	StringTie	exon	52005779	52005891	.	+	.	Parent=NewGene_155.1
chr03	StringTie	exon	52006240	52006699	.	+	.	Parent=NewGene_155.1
chr01	StringTie	gene	22487999	22496649	.	+	.	ID=NewGene_1552
chr01	StringTie	mRNA	22487999	22496649	.	+	.	ID=NewGene_1552.1;Parent=NewGene_1552
chr01	StringTie	exon	22487999	22488298	.	+	.	Parent=NewGene_1552.1
chr01	StringTie	exon	22495657	22496649	.	+	.	Parent=NewGene_1552.1
chr05	StringTie	gene	44524508	44557425	.	+	.	ID=NewGene_1554
chr05	StringTie	mRNA	44524508	44525771	.	+	.	ID=NewGene_1554.1;Parent=NewGene_1554
chr05	StringTie	exon	44524508	44525027	.	+	.	Parent=NewGene_1554.1
chr05	StringTie	exon	44525115	44525771	.	+	.	Parent=NewGene_1554.1
chr05	StringTie	mRNA	44524745	44541670	.	+	.	ID=NewGene_1554.2;Parent=NewGene_1554
chr05	StringTie	exon	44524745	44525635	.	+	.	Parent=NewGene_1554.2
chr05	StringTie	exon	44541478	44541670	.	+	.	Parent=NewGene_1554.2
chr05	StringTie	mRNA	44540413	44557425	.	+	.	ID=NewGene_1554.3;Parent=NewGene_1554
chr05	StringTie	exon	44540413	44540631	.	+	.	Parent=NewGene_1554.3
chr05	StringTie	exon	44556379	44557425	.	+	.	Parent=NewGene_1554.3
chr05	StringTie	gene	44540212	44557425	.	-	.	ID=NewGene_1555
chr05	StringTie	mRNA	44540212	44557425	.	-	.	ID=NewGene_1555.1;Parent=NewGene_1555
chr05	StringTie	exon	44540212	44540431	.	-	.	Parent=NewGene_1555.1
chr05	StringTie	exon	44556180	44557425	.	-	.	Parent=NewGene_1555.1
chr05	StringTie	gene	45094414	45097935	.	-	.	ID=NewGene_1561
chr05	StringTie	mRNA	45094414	45097935	.	-	.	ID=NewGene_1561.1;Parent=NewGene_1561
chr05	StringTie	exon	45094414	45097091	.	-	.	Parent=NewGene_1561.1
chr05	StringTie	exon	45097414	45097935	.	-	.	Parent=NewGene_1561.1
chr05	StringTie	mRNA	45094421	45096298	.	-	.	ID=NewGene_1561.2;Parent=NewGene_1561
chr05	StringTie	exon	45094421	45094670	.	-	.	Parent=NewGene_1561.2
chr05	StringTie	exon	45095046	45096298	.	-	.	Parent=NewGene_1561.2
chr05	StringTie	mRNA	45094446	45096298	.	-	.	ID=NewGene_1561.3;Parent=NewGene_1561
chr05	StringTie	exon	45094446	45094772	.	-	.	Parent=NewGene_1561.3
chr05	StringTie	exon	45095046	45096298	.	-	.	Parent=NewGene_1561.3
chr05	StringTie	gene	45094414	45097717	.	+	.	ID=NewGene_1562
chr05	StringTie	mRNA	45094414	45097717	.	+	.	ID=NewGene_1562.1;Parent=NewGene_1562
chr05	StringTie	exon	45094414	45097033	.	+	.	Parent=NewGene_1562.1
chr05	StringTie	exon	45097356	45097717	.	+	.	Parent=NewGene_1562.1
chr03	StringTie	gene	52372413	52379302	.	+	.	ID=NewGene_158
chr03	StringTie	mRNA	52372914	52374245	.	+	.	ID=NewGene_158.1;Parent=NewGene_158
chr03	StringTie	exon	52372914	52373786	.	+	.	Parent=NewGene_158.1
chr03	StringTie	exon	52373862	52374245	.	+	.	Parent=NewGene_158.1
chr03	StringTie	mRNA	52374246	52379302	.	+	.	ID=NewGene_158.2;Parent=NewGene_158
chr03	StringTie	exon	52374246	52374317	.	+	.	Parent=NewGene_158.2
chr03	StringTie	exon	52375289	52375422	.	+	.	Parent=NewGene_158.2
chr03	StringTie	exon	52378543	52378682	.	+	.	Parent=NewGene_158.2
chr03	StringTie	exon	52378765	52379302	.	+	.	Parent=NewGene_158.2
chr03	StringTie	mRNA	52372413	52379302	.	+	.	ID=NewGene_158.3;Parent=NewGene_158
chr03	StringTie	exon	52372413	52373786	.	+	.	Parent=NewGene_158.3
chr03	StringTie	exon	52375289	52375422	.	+	.	Parent=NewGene_158.3
chr03	StringTie	exon	52378352	52378682	.	+	.	Parent=NewGene_158.3
chr03	StringTie	exon	52378765	52379302	.	+	.	Parent=NewGene_158.3
chr05	StringTie	gene	46616140	46617868	.	-	.	ID=NewGene_1586
chr05	StringTie	mRNA	46616140	46617868	.	-	.	ID=NewGene_1586.1;Parent=NewGene_1586
chr05	StringTie	exon	46616140	46616457	.	-	.	Parent=NewGene_1586.1
chr05	StringTie	exon	46617413	46617868	.	-	.	Parent=NewGene_1586.1
chr03	StringTie	gene	52385417	52390061	.	+	.	ID=NewGene_159
chr03	StringTie	mRNA	52385417	52390061	.	+	.	ID=NewGene_159.1;Parent=NewGene_159
chr03	StringTie	exon	52385417	52385745	.	+	.	Parent=NewGene_159.1
chr03	StringTie	exon	52387709	52388278	.	+	.	Parent=NewGene_159.1
chr03	StringTie	exon	52389754	52390061	.	+	.	Parent=NewGene_159.1
chr03	StringTie	mRNA	52387466	52390061	.	+	.	ID=NewGene_159.2;Parent=NewGene_159
chr03	StringTie	exon	52387466	52388278	.	+	.	Parent=NewGene_159.2
chr03	StringTie	exon	52388347	52388912	.	+	.	Parent=NewGene_159.2
chr03	StringTie	exon	52389754	52390061	.	+	.	Parent=NewGene_159.2
chr03	StringTie	mRNA	52387599	52390061	.	+	.	ID=NewGene_159.3;Parent=NewGene_159
chr03	StringTie	exon	52387599	52388432	.	+	.	Parent=NewGene_159.3
chr03	StringTie	exon	52389754	52390061	.	+	.	Parent=NewGene_159.3
chr05	StringTie	gene	47500376	47502892	.	+	.	ID=NewGene_1593
chr05	StringTie	mRNA	47500376	47502892	.	+	.	ID=NewGene_1593.1;Parent=NewGene_1593
chr05	StringTie	exon	47500376	47500475	.	+	.	Parent=NewGene_1593.1
chr05	StringTie	exon	47501985	47502892	.	+	.	Parent=NewGene_1593.1
chr05	StringTie	gene	47500802	47502850	.	-	.	ID=NewGene_1594
chr05	StringTie	mRNA	47500802	47502850	.	-	.	ID=NewGene_1594.1;Parent=NewGene_1594
chr05	StringTie	exon	47500802	47501037	.	-	.	Parent=NewGene_1594.1
chr05	StringTie	exon	47501165	47502850	.	-	.	Parent=NewGene_1594.1
chr05	StringTie	gene	47528605	47531350	.	+	.	ID=NewGene_1595
chr05	StringTie	mRNA	47528605	47531350	.	+	.	ID=NewGene_1595.1;Parent=NewGene_1595
chr05	StringTie	exon	47528605	47528912	.	+	.	Parent=NewGene_1595.1
chr05	StringTie	exon	47530747	47531350	.	+	.	Parent=NewGene_1595.1
chr05	StringTie	mRNA	47528635	47531350	.	+	.	ID=NewGene_1595.2;Parent=NewGene_1595
chr05	StringTie	exon	47528635	47529662	.	+	.	Parent=NewGene_1595.2
chr05	StringTie	exon	47530747	47531350	.	+	.	Parent=NewGene_1595.2
chr03	StringTie	gene	42067856	42091609	.	-	.	ID=NewGene_16
chr03	StringTie	mRNA	42067856	42091609	.	-	.	ID=NewGene_16.1;Parent=NewGene_16
chr03	StringTie	exon	42067856	42068610	.	-	.	Parent=NewGene_16.1
chr03	StringTie	exon	42068770	42069157	.	-	.	Parent=NewGene_16.1
chr03	StringTie	exon	42075048	42075320	.	-	.	Parent=NewGene_16.1
chr03	StringTie	exon	42076233	42076432	.	-	.	Parent=NewGene_16.1
chr03	StringTie	exon	42091355	42091609	.	-	.	Parent=NewGene_16.1
chr03	StringTie	mRNA	42067856	42091609	.	-	.	ID=NewGene_16.2;Parent=NewGene_16
chr03	StringTie	exon	42067856	42068610	.	-	.	Parent=NewGene_16.2
chr03	StringTie	exon	42068770	42069157	.	-	.	Parent=NewGene_16.2
chr03	StringTie	exon	42091355	42091609	.	-	.	Parent=NewGene_16.2
chr03	StringTie	mRNA	42067867	42091609	.	-	.	ID=NewGene_16.3;Parent=NewGene_16
chr03	StringTie	exon	42067867	42068610	.	-	.	Parent=NewGene_16.3
chr03	StringTie	exon	42068770	42069157	.	-	.	Parent=NewGene_16.3
chr03	StringTie	exon	42075258	42075320	.	-	.	Parent=NewGene_16.3
chr03	StringTie	exon	42076233	42076432	.	-	.	Parent=NewGene_16.3
chr03	StringTie	exon	42091355	42091609	.	-	.	Parent=NewGene_16.3
chr03	StringTie	mRNA	42067912	42072426	.	-	.	ID=NewGene_16.4;Parent=NewGene_16
chr03	StringTie	exon	42067912	42068610	.	-	.	Parent=NewGene_16.4
chr03	StringTie	exon	42068770	42069157	.	-	.	Parent=NewGene_16.4
chr03	StringTie	exon	42072193	42072426	.	-	.	Parent=NewGene_16.4
chr03	StringTie	mRNA	42076229	42080420	.	-	.	ID=NewGene_16.5;Parent=NewGene_16
chr03	StringTie	exon	42076229	42076432	.	-	.	Parent=NewGene_16.5
chr03	StringTie	exon	42080396	42080420	.	-	.	Parent=NewGene_16.5
chr05	StringTie	gene	48596994	48597838	.	+	.	ID=NewGene_1605
chr05	StringTie	mRNA	48596994	48597838	.	+	.	ID=NewGene_1605.1;Parent=NewGene_1605
chr05	StringTie	exon	48596994	48597218	.	+	.	Parent=NewGene_1605.1
chr05	StringTie	exon	48597300	48597838	.	+	.	Parent=NewGene_1605.1
chr01	StringTie	gene	24412596	24421634	.	-	.	ID=NewGene_1606
chr01	StringTie	mRNA	24412596	24421634	.	-	.	ID=NewGene_1606.1;Parent=NewGene_1606
chr01	StringTie	exon	24412596	24412858	.	-	.	Parent=NewGene_1606.1
chr01	StringTie	exon	24415556	24415586	.	-	.	Parent=NewGene_1606.1
chr01	StringTie	exon	24415700	24416112	.	-	.	Parent=NewGene_1606.1
chr01	StringTie	exon	24416202	24416309	.	-	.	Parent=NewGene_1606.1
chr01	StringTie	exon	24416385	24416477	.	-	.	Parent=NewGene_1606.1
chr01	StringTie	exon	24416541	24416750	.	-	.	Parent=NewGene_1606.1
chr01	StringTie	exon	24418324	24418567	.	-	.	Parent=NewGene_1606.1
chr01	StringTie	exon	24418917	24419039	.	-	.	Parent=NewGene_1606.1
chr01	StringTie	exon	24420263	24421634	.	-	.	Parent=NewGene_1606.1
chr01	StringTie	mRNA	24412651	24416750	.	-	.	ID=NewGene_1606.2;Parent=NewGene_1606
chr01	StringTie	exon	24412651	24412858	.	-	.	Parent=NewGene_1606.2
chr01	StringTie	exon	24415556	24415586	.	-	.	Parent=NewGene_1606.2
chr01	StringTie	exon	24415700	24416112	.	-	.	Parent=NewGene_1606.2
chr01	StringTie	exon	24416202	24416309	.	-	.	Parent=NewGene_1606.2
chr01	StringTie	exon	24416385	24416750	.	-	.	Parent=NewGene_1606.2
chr01	StringTie	mRNA	24412692	24421634	.	-	.	ID=NewGene_1606.3;Parent=NewGene_1606
chr01	StringTie	exon	24412692	24412858	.	-	.	Parent=NewGene_1606.3
chr01	StringTie	exon	24415556	24415586	.	-	.	Parent=NewGene_1606.3
chr01	StringTie	exon	24415700	24416112	.	-	.	Parent=NewGene_1606.3
chr01	StringTie	exon	24416202	24416309	.	-	.	Parent=NewGene_1606.3
chr01	StringTie	exon	24416385	24416477	.	-	.	Parent=NewGene_1606.3
chr01	StringTie	exon	24416541	24416750	.	-	.	Parent=NewGene_1606.3
chr01	StringTie	exon	24418324	24418567	.	-	.	Parent=NewGene_1606.3
chr01	StringTie	exon	24418917	24419028	.	-	.	Parent=NewGene_1606.3
chr01	StringTie	exon	24421036	24421634	.	-	.	Parent=NewGene_1606.3
chr01	StringTie	mRNA	24412692	24421634	.	-	.	ID=NewGene_1606.4;Parent=NewGene_1606
chr01	StringTie	exon	24412692	24412858	.	-	.	Parent=NewGene_1606.4
chr01	StringTie	exon	24415556	24415586	.	-	.	Parent=NewGene_1606.4
chr01	StringTie	exon	24415700	24416112	.	-	.	Parent=NewGene_1606.4
chr01	StringTie	exon	24416202	24416309	.	-	.	Parent=NewGene_1606.4
chr01	StringTie	exon	24416385	24416477	.	-	.	Parent=NewGene_1606.4
chr01	StringTie	exon	24416541	24416750	.	-	.	Parent=NewGene_1606.4
chr01	StringTie	exon	24418324	24418567	.	-	.	Parent=NewGene_1606.4
chr01	StringTie	exon	24418917	24419039	.	-	.	Parent=NewGene_1606.4
chr01	StringTie	exon	24421036	24421634	.	-	.	Parent=NewGene_1606.4
chr01	StringTie	gene	24877306	24879481	.	-	.	ID=NewGene_1610
chr01	StringTie	mRNA	24877306	24879481	.	-	.	ID=NewGene_1610.1;Parent=NewGene_1610
chr01	StringTie	exon	24877306	24877975	.	-	.	Parent=NewGene_1610.1
chr01	StringTie	exon	24878001	24879481	.	-	.	Parent=NewGene_1610.1
chr05	StringTie	gene	48963019	48965993	.	+	.	ID=NewGene_1611
chr05	StringTie	mRNA	48963019	48965993	.	+	.	ID=NewGene_1611.1;Parent=NewGene_1611
chr05	StringTie	exon	48963019	48965441	.	+	.	Parent=NewGene_1611.1
chr05	StringTie	exon	48965465	48965993	.	+	.	Parent=NewGene_1611.1
chr01	StringTie	gene	25280081	25281026	.	-	.	ID=NewGene_1618
chr01	StringTie	mRNA	25280081	25281026	.	-	.	ID=NewGene_1618.1;Parent=NewGene_1618
chr01	StringTie	exon	25280081	25280230	.	-	.	Parent=NewGene_1618.1
chr01	StringTie	exon	25280966	25281026	.	-	.	Parent=NewGene_1618.1
chr05	StringTie	gene	49803313	49819687	.	-	.	ID=NewGene_1621
chr05	StringTie	mRNA	49803313	49819687	.	-	.	ID=NewGene_1621.1;Parent=NewGene_1621
chr05	StringTie	exon	49803313	49803432	.	-	.	Parent=NewGene_1621.1
chr05	StringTie	exon	49819520	49819687	.	-	.	Parent=NewGene_1621.1
chr05	StringTie	gene	50120452	50143455	.	+	.	ID=NewGene_1626
chr05	StringTie	mRNA	50120452	50143455	.	+	.	ID=NewGene_1626.1;Parent=NewGene_1626
chr05	StringTie	exon	50120452	50120810	.	+	.	Parent=NewGene_1626.1
chr05	StringTie	exon	50142953	50143455	.	+	.	Parent=NewGene_1626.1
chr03	StringTie	gene	52603232	52603770	.	-	.	ID=NewGene_163
chr03	StringTie	mRNA	52603232	52603770	.	-	.	ID=NewGene_163.1;Parent=NewGene_163
chr03	StringTie	exon	52603232	52603381	.	-	.	Parent=NewGene_163.1
chr03	StringTie	exon	52603714	52603770	.	-	.	Parent=NewGene_163.1
chr05	StringTie	gene	50330610	50332634	.	-	.	ID=NewGene_1630
chr05	StringTie	mRNA	50330610	50332634	.	-	.	ID=NewGene_1630.1;Parent=NewGene_1630
chr05	StringTie	exon	50330610	50330836	.	-	.	Parent=NewGene_1630.1
chr05	StringTie	exon	50332467	50332634	.	-	.	Parent=NewGene_1630.1
chr01	StringTie	gene	25616956	25626581	.	+	.	ID=NewGene_1636
chr01	StringTie	mRNA	25621523	25626257	.	+	.	ID=NewGene_1636.1;Parent=NewGene_1636
chr01	StringTie	exon	25621523	25622166	.	+	.	Parent=NewGene_1636.1
chr01	StringTie	exon	25625430	25626257	.	+	.	Parent=NewGene_1636.1
chr01	StringTie	mRNA	25621523	25626581	.	+	.	ID=NewGene_1636.2;Parent=NewGene_1636
chr01	StringTie	exon	25621523	25622166	.	+	.	Parent=NewGene_1636.2
chr01	StringTie	exon	25624003	25624080	.	+	.	Parent=NewGene_1636.2
chr01	StringTie	exon	25625082	25625638	.	+	.	Parent=NewGene_1636.2
chr01	StringTie	exon	25626362	25626581	.	+	.	Parent=NewGene_1636.2
chr01	StringTie	mRNA	25621523	25626257	.	+	.	ID=NewGene_1636.3;Parent=NewGene_1636
chr01	StringTie	exon	25621523	25622166	.	+	.	Parent=NewGene_1636.3
chr01	StringTie	exon	25624003	25626257	.	+	.	Parent=NewGene_1636.3
chr01	StringTie	mRNA	25621523	25623332	.	+	.	ID=NewGene_1636.4;Parent=NewGene_1636
chr01	StringTie	exon	25621523	25622166	.	+	.	Parent=NewGene_1636.4
chr01	StringTie	exon	25622767	25623332	.	+	.	Parent=NewGene_1636.4
chr01	StringTie	mRNA	25621523	25626257	.	+	.	ID=NewGene_1636.5;Parent=NewGene_1636
chr01	StringTie	exon	25621523	25622166	.	+	.	Parent=NewGene_1636.5
chr01	StringTie	exon	25624003	25624254	.	+	.	Parent=NewGene_1636.5
chr01	StringTie	exon	25624880	25625638	.	+	.	Parent=NewGene_1636.5
chr01	StringTie	exon	25625891	25626257	.	+	.	Parent=NewGene_1636.5
chr01	StringTie	mRNA	25621523	25626257	.	+	.	ID=NewGene_1636.6;Parent=NewGene_1636
chr01	StringTie	exon	25621523	25622166	.	+	.	Parent=NewGene_1636.6
chr01	StringTie	exon	25624003	25624254	.	+	.	Parent=NewGene_1636.6
chr01	StringTie	exon	25624880	25626257	.	+	.	Parent=NewGene_1636.6
chr01	StringTie	mRNA	25621523	25623332	.	+	.	ID=NewGene_1636.7;Parent=NewGene_1636
chr01	StringTie	exon	25621523	25621757	.	+	.	Parent=NewGene_1636.7
chr01	StringTie	exon	25622056	25622166	.	+	.	Parent=NewGene_1636.7
chr01	StringTie	exon	25622767	25623332	.	+	.	Parent=NewGene_1636.7
chr01	StringTie	mRNA	25616956	25625429	.	+	.	ID=NewGene_1636.8;Parent=NewGene_1636
chr01	StringTie	exon	25616956	25617272	.	+	.	Parent=NewGene_1636.8
chr01	StringTie	exon	25622056	25622166	.	+	.	Parent=NewGene_1636.8
chr01	StringTie	exon	25624003	25624076	.	+	.	Parent=NewGene_1636.8
chr01	StringTie	exon	25625082	25625429	.	+	.	Parent=NewGene_1636.8
chr05	StringTie	gene	51023262	51024705	.	-	.	ID=NewGene_1637
chr05	StringTie	mRNA	51023274	51024705	.	-	.	ID=NewGene_1637.2;Parent=NewGene_1637
chr05	StringTie	exon	51023274	51023500	.	-	.	Parent=NewGene_1637.2
chr05	StringTie	exon	51024367	51024705	.	-	.	Parent=NewGene_1637.2
chr01	StringTie	gene	25686491	25687429	.	-	.	ID=NewGene_1638
chr01	StringTie	mRNA	25686491	25687429	.	-	.	ID=NewGene_1638.1;Parent=NewGene_1638
chr01	StringTie	exon	25686491	25686577	.	-	.	Parent=NewGene_1638.1
chr01	StringTie	exon	25686763	25686852	.	-	.	Parent=NewGene_1638.1
chr01	StringTie	exon	25687194	25687429	.	-	.	Parent=NewGene_1638.1
chr05	StringTie	gene	51244996	51247805	.	-	.	ID=NewGene_1639
chr05	StringTie	mRNA	51244996	51247805	.	-	.	ID=NewGene_1639.1;Parent=NewGene_1639
chr05	StringTie	exon	51244996	51245112	.	-	.	Parent=NewGene_1639.1
chr05	StringTie	exon	51247279	51247805	.	-	.	Parent=NewGene_1639.1
chr05	StringTie	mRNA	51247138	51247805	.	-	.	ID=NewGene_1639.2;Parent=NewGene_1639
chr05	StringTie	exon	51247138	51247174	.	-	.	Parent=NewGene_1639.2
chr05	StringTie	exon	51247279	51247805	.	-	.	Parent=NewGene_1639.2
chr03	StringTie	gene	52683725	52684942	.	+	.	ID=NewGene_164
chr03	StringTie	mRNA	52683725	52684942	.	+	.	ID=NewGene_164.1;Parent=NewGene_164
chr03	StringTie	exon	52683725	52684327	.	+	.	Parent=NewGene_164.1
chr03	StringTie	exon	52684645	52684942	.	+	.	Parent=NewGene_164.1
chr05	StringTie	gene	51794310	51795484	.	+	.	ID=NewGene_1642
chr05	StringTie	mRNA	51794310	51795484	.	+	.	ID=NewGene_1642.1;Parent=NewGene_1642
chr05	StringTie	exon	51794310	51794366	.	+	.	Parent=NewGene_1642.1
chr05	StringTie	exon	51794478	51794605	.	+	.	Parent=NewGene_1642.1
chr05	StringTie	exon	51795190	51795484	.	+	.	Parent=NewGene_1642.1
chr05	StringTie	gene	52353913	52368086	.	+	.	ID=NewGene_1649
chr05	StringTie	mRNA	52353913	52368086	.	+	.	ID=NewGene_1649.1;Parent=NewGene_1649
chr05	StringTie	exon	52353913	52354044	.	+	.	Parent=NewGene_1649.1
chr05	StringTie	exon	52367318	52368086	.	+	.	Parent=NewGene_1649.1
chr05	StringTie	mRNA	52353988	52368086	.	+	.	ID=NewGene_1649.2;Parent=NewGene_1649
chr05	StringTie	exon	52353988	52354044	.	+	.	Parent=NewGene_1649.2
chr05	StringTie	exon	52367746	52368086	.	+	.	Parent=NewGene_1649.2
chr03	StringTie	gene	52762595	52764358	.	+	.	ID=NewGene_165
chr03	StringTie	mRNA	52762595	52764358	.	+	.	ID=NewGene_165.1;Parent=NewGene_165
chr03	StringTie	exon	52762595	52762759	.	+	.	Parent=NewGene_165.1
chr03	StringTie	exon	52764026	52764358	.	+	.	Parent=NewGene_165.1
chr05	StringTie	gene	52564462	52565826	.	-	.	ID=NewGene_1652
chr05	StringTie	mRNA	52564462	52565826	.	-	.	ID=NewGene_1652.1;Parent=NewGene_1652
chr05	StringTie	exon	52564462	52564522	.	-	.	Parent=NewGene_1652.1
chr05	StringTie	exon	52565578	52565826	.	-	.	Parent=NewGene_1652.1
chr05	StringTie	gene	52587329	52595703	.	+	.	ID=NewGene_1654
chr05	StringTie	mRNA	52587329	52595703	.	+	.	ID=NewGene_1654.1;Parent=NewGene_1654
chr05	StringTie	exon	52587329	52587772	.	+	.	Parent=NewGene_1654.1
chr05	StringTie	exon	52595323	52595703	.	+	.	Parent=NewGene_1654.1
chr01	StringTie	gene	26127146	26139922	.	+	.	ID=NewGene_1658
chr01	StringTie	mRNA	26127146	26139922	.	+	.	ID=NewGene_1658.1;Parent=NewGene_1658
chr01	StringTie	exon	26127146	26129522	.	+	.	Parent=NewGene_1658.1
chr01	StringTie	exon	26139416	26139922	.	+	.	Parent=NewGene_1658.1
chr01	StringTie	gene	26132826	26134800	.	-	.	ID=NewGene_1664
chr01	StringTie	mRNA	26132826	26134800	.	-	.	ID=NewGene_1664.1;Parent=NewGene_1664
chr01	StringTie	exon	26132826	26133856	.	-	.	Parent=NewGene_1664.1
chr01	StringTie	exon	26134690	26134800	.	-	.	Parent=NewGene_1664.1
chr01	StringTie	mRNA	26133014	26134800	.	-	.	ID=NewGene_1664.2;Parent=NewGene_1664
chr01	StringTie	exon	26133014	26133445	.	-	.	Parent=NewGene_1664.2
chr01	StringTie	exon	26134690	26134800	.	-	.	Parent=NewGene_1664.2
chr05	StringTie	gene	53560457	53561162	.	+	.	ID=NewGene_1668
chr05	StringTie	mRNA	53560457	53561162	.	+	.	ID=NewGene_1668.1;Parent=NewGene_1668
chr05	StringTie	exon	53560457	53560548	.	+	.	Parent=NewGene_1668.1
chr05	StringTie	exon	53560917	53561162	.	+	.	Parent=NewGene_1668.1
chr01	StringTie	gene	26168680	26177133	.	-	.	ID=NewGene_1669
chr01	StringTie	mRNA	26168680	26177133	.	-	.	ID=NewGene_1669.1;Parent=NewGene_1669
chr01	StringTie	exon	26168680	26168805	.	-	.	Parent=NewGene_1669.1
chr01	StringTie	exon	26176862	26177133	.	-	.	Parent=NewGene_1669.1
chr01	StringTie	gene	26267097	26273266	.	+	.	ID=NewGene_1674
chr01	StringTie	mRNA	26267097	26273266	.	+	.	ID=NewGene_1674.1;Parent=NewGene_1674
chr01	StringTie	exon	26267097	26267263	.	+	.	Parent=NewGene_1674.1
chr01	StringTie	exon	26273185	26273266	.	+	.	Parent=NewGene_1674.1
chr01	StringTie	gene	26481379	26482304	.	+	.	ID=NewGene_1676
chr01	StringTie	mRNA	26481379	26482304	.	+	.	ID=NewGene_1676.1;Parent=NewGene_1676
chr01	StringTie	exon	26481379	26481642	.	+	.	Parent=NewGene_1676.1
chr01	StringTie	exon	26481665	26482304	.	+	.	Parent=NewGene_1676.1
chr05	StringTie	gene	54164659	54166624	.	-	.	ID=NewGene_1678
chr05	StringTie	mRNA	54164659	54166624	.	-	.	ID=NewGene_1678.1;Parent=NewGene_1678
chr05	StringTie	exon	54164659	54164854	.	-	.	Parent=NewGene_1678.1
chr05	StringTie	exon	54165633	54166624	.	-	.	Parent=NewGene_1678.1
chr01	StringTie	gene	26484047	26494002	.	+	.	ID=NewGene_1679
chr01	StringTie	mRNA	26486411	26494002	.	+	.	ID=NewGene_1679.2;Parent=NewGene_1679
chr01	StringTie	exon	26486411	26486470	.	+	.	Parent=NewGene_1679.2
chr01	StringTie	exon	26488872	26489341	.	+	.	Parent=NewGene_1679.2
chr01	StringTie	exon	26493684	26494002	.	+	.	Parent=NewGene_1679.2
chr05	StringTie	gene	54333177	54336751	.	-	.	ID=NewGene_1681
chr05	StringTie	mRNA	54333177	54336751	.	-	.	ID=NewGene_1681.1;Parent=NewGene_1681
chr05	StringTie	exon	54333177	54333681	.	-	.	Parent=NewGene_1681.1
chr05	StringTie	exon	54333836	54334326	.	-	.	Parent=NewGene_1681.1
chr05	StringTie	exon	54334566	54334890	.	-	.	Parent=NewGene_1681.1
chr05	StringTie	exon	54335165	54335318	.	-	.	Parent=NewGene_1681.1
chr05	StringTie	exon	54335383	54335492	.	-	.	Parent=NewGene_1681.1
chr05	StringTie	exon	54335754	54336082	.	-	.	Parent=NewGene_1681.1
chr05	StringTie	exon	54336527	54336629	.	-	.	Parent=NewGene_1681.1
chr05	StringTie	exon	54336711	54336751	.	-	.	Parent=NewGene_1681.1
chr01	StringTie	gene	26802640	26808260	.	+	.	ID=NewGene_1686
chr01	StringTie	mRNA	26802640	26806140	.	+	.	ID=NewGene_1686.1;Parent=NewGene_1686
chr01	StringTie	exon	26802640	26803273	.	+	.	Parent=NewGene_1686.1
chr01	StringTie	exon	26805197	26805404	.	+	.	Parent=NewGene_1686.1
chr01	StringTie	exon	26805579	26806140	.	+	.	Parent=NewGene_1686.1
chr01	StringTie	mRNA	26806445	26808260	.	+	.	ID=NewGene_1686.10;Parent=NewGene_1686
chr01	StringTie	exon	26806445	26806684	.	+	.	Parent=NewGene_1686.10
chr01	StringTie	exon	26807305	26808260	.	+	.	Parent=NewGene_1686.10
chr01	StringTie	mRNA	26806445	26808260	.	+	.	ID=NewGene_1686.11;Parent=NewGene_1686
chr01	StringTie	exon	26806445	26807533	.	+	.	Parent=NewGene_1686.11
chr01	StringTie	exon	26807738	26808260	.	+	.	Parent=NewGene_1686.11
chr01	StringTie	mRNA	26806458	26808260	.	+	.	ID=NewGene_1686.2;Parent=NewGene_1686
chr01	StringTie	exon	26806458	26806684	.	+	.	Parent=NewGene_1686.2
chr01	StringTie	exon	26806830	26807018	.	+	.	Parent=NewGene_1686.2
chr01	StringTie	exon	26807305	26808260	.	+	.	Parent=NewGene_1686.2
chr01	StringTie	mRNA	26806468	26808260	.	+	.	ID=NewGene_1686.3;Parent=NewGene_1686
chr01	StringTie	exon	26806468	26806684	.	+	.	Parent=NewGene_1686.3
chr01	StringTie	exon	26806830	26807533	.	+	.	Parent=NewGene_1686.3
chr01	StringTie	exon	26807987	26808260	.	+	.	Parent=NewGene_1686.3
chr01	StringTie	mRNA	26802714	26808260	.	+	.	ID=NewGene_1686.4;Parent=NewGene_1686
chr01	StringTie	exon	26802714	26802894	.	+	.	Parent=NewGene_1686.4
chr01	StringTie	exon	26805197	26806684	.	+	.	Parent=NewGene_1686.4
chr01	StringTie	exon	26807305	26807533	.	+	.	Parent=NewGene_1686.4
chr01	StringTie	exon	26807987	26808260	.	+	.	Parent=NewGene_1686.4
chr01	StringTie	mRNA	26802760	26806140	.	+	.	ID=NewGene_1686.5;Parent=NewGene_1686
chr01	StringTie	exon	26802760	26802894	.	+	.	Parent=NewGene_1686.5
chr01	StringTie	exon	26802977	26803183	.	+	.	Parent=NewGene_1686.5
chr01	StringTie	exon	26805197	26805404	.	+	.	Parent=NewGene_1686.5
chr01	StringTie	exon	26805579	26806140	.	+	.	Parent=NewGene_1686.5
chr01	StringTie	mRNA	26806168	26808260	.	+	.	ID=NewGene_1686.6;Parent=NewGene_1686
chr01	StringTie	exon	26806168	26807912	.	+	.	Parent=NewGene_1686.6
chr01	StringTie	exon	26807987	26808260	.	+	.	Parent=NewGene_1686.6
chr01	StringTie	mRNA	26806442	26808260	.	+	.	ID=NewGene_1686.7;Parent=NewGene_1686
chr01	StringTie	exon	26806442	26807018	.	+	.	Parent=NewGene_1686.7
chr01	StringTie	exon	26807305	26807533	.	+	.	Parent=NewGene_1686.7
chr01	StringTie	exon	26807987	26808260	.	+	.	Parent=NewGene_1686.7
chr01	StringTie	mRNA	26806445	26808260	.	+	.	ID=NewGene_1686.8;Parent=NewGene_1686
chr01	StringTie	exon	26806445	26807533	.	+	.	Parent=NewGene_1686.8
chr01	StringTie	exon	26807987	26808260	.	+	.	Parent=NewGene_1686.8
chr01	StringTie	mRNA	26806445	26808260	.	+	.	ID=NewGene_1686.9;Parent=NewGene_1686
chr01	StringTie	exon	26806445	26806684	.	+	.	Parent=NewGene_1686.9
chr01	StringTie	exon	26806830	26808260	.	+	.	Parent=NewGene_1686.9
chr05	StringTie	gene	54637090	54638688	.	+	.	ID=NewGene_1687
chr05	StringTie	mRNA	54637090	54638688	.	+	.	ID=NewGene_1687.1;Parent=NewGene_1687
chr05	StringTie	exon	54637090	54637296	.	+	.	Parent=NewGene_1687.1
chr05	StringTie	exon	54638148	54638688	.	+	.	Parent=NewGene_1687.1
chr05	StringTie	mRNA	54637623	54638688	.	+	.	ID=NewGene_1687.3;Parent=NewGene_1687
chr05	StringTie	exon	54637623	54637985	.	+	.	Parent=NewGene_1687.3
chr05	StringTie	exon	54638148	54638688	.	+	.	Parent=NewGene_1687.3
chr05	StringTie	gene	54643180	54648649	.	-	.	ID=NewGene_1688
chr05	StringTie	mRNA	54645887	54648649	.	-	.	ID=NewGene_1688.2;Parent=NewGene_1688
chr05	StringTie	exon	54645887	54645914	.	-	.	Parent=NewGene_1688.2
chr05	StringTie	exon	54647920	54648649	.	-	.	Parent=NewGene_1688.2
chr03	StringTie	gene	52984956	52985544	.	+	.	ID=NewGene_169
chr03	StringTie	mRNA	52984956	52985544	.	+	.	ID=NewGene_169.1;Parent=NewGene_169
chr03	StringTie	exon	52984956	52985128	.	+	.	Parent=NewGene_169.1
chr03	StringTie	exon	52985154	52985544	.	+	.	Parent=NewGene_169.1
chr05	StringTie	gene	54927220	54928757	.	-	.	ID=NewGene_1690
chr05	StringTie	mRNA	54927220	54928757	.	-	.	ID=NewGene_1690.1;Parent=NewGene_1690
chr05	StringTie	exon	54927220	54927590	.	-	.	Parent=NewGene_1690.1
chr05	StringTie	exon	54928276	54928455	.	-	.	Parent=NewGene_1690.1
chr05	StringTie	exon	54928606	54928757	.	-	.	Parent=NewGene_1690.1
chr01	StringTie	gene	27120461	27134661	.	-	.	ID=NewGene_1692
chr01	StringTie	mRNA	27120461	27134661	.	-	.	ID=NewGene_1692.1;Parent=NewGene_1692
chr01	StringTie	exon	27120461	27120825	.	-	.	Parent=NewGene_1692.1
chr01	StringTie	exon	27134297	27134661	.	-	.	Parent=NewGene_1692.1
chr01	StringTie	gene	27159287	27160875	.	-	.	ID=NewGene_1697
chr01	StringTie	mRNA	27159287	27160875	.	-	.	ID=NewGene_1697.1;Parent=NewGene_1697
chr01	StringTie	exon	27159287	27160179	.	-	.	Parent=NewGene_1697.1
chr01	StringTie	exon	27160807	27160875	.	-	.	Parent=NewGene_1697.1
chr06	StringTie	gene	1269428	1269887	.	-	.	ID=NewGene_1699
chr06	StringTie	mRNA	1269428	1269887	.	-	.	ID=NewGene_1699.1;Parent=NewGene_1699
chr06	StringTie	exon	1269428	1269722	.	-	.	Parent=NewGene_1699.1
chr06	StringTie	exon	1269804	1269887	.	-	.	Parent=NewGene_1699.1
chr06	StringTie	mRNA	1269525	1269887	.	-	.	ID=NewGene_1699.2;Parent=NewGene_1699
chr06	StringTie	exon	1269525	1269707	.	-	.	Parent=NewGene_1699.2
chr06	StringTie	exon	1269804	1269887	.	-	.	Parent=NewGene_1699.2
chr03	StringTie	gene	42132706	42133176	.	+	.	ID=NewGene_17
chr03	StringTie	mRNA	42132706	42133176	.	+	.	ID=NewGene_17.1;Parent=NewGene_17
chr03	StringTie	exon	42132706	42132778	.	+	.	Parent=NewGene_17.1
chr03	StringTie	exon	42132891	42133176	.	+	.	Parent=NewGene_17.1
chr01	StringTie	gene	27162897	27163545	.	-	.	ID=NewGene_1701
chr01	StringTie	mRNA	27162897	27163545	.	-	.	ID=NewGene_1701.1;Parent=NewGene_1701
chr01	StringTie	exon	27162897	27163377	.	-	.	Parent=NewGene_1701.1
chr01	StringTie	exon	27163482	27163545	.	-	.	Parent=NewGene_1701.1
chr06	StringTie	gene	1563622	1564212	.	+	.	ID=NewGene_1704
chr06	StringTie	mRNA	1563622	1564212	.	+	.	ID=NewGene_1704.1;Parent=NewGene_1704
chr06	StringTie	exon	1563622	1564017	.	+	.	Parent=NewGene_1704.1
chr06	StringTie	exon	1564061	1564212	.	+	.	Parent=NewGene_1704.1
chr06	StringTie	gene	1565286	1567453	.	-	.	ID=NewGene_1705
chr06	StringTie	mRNA	1565286	1567453	.	-	.	ID=NewGene_1705.1;Parent=NewGene_1705
chr06	StringTie	exon	1565286	1565332	.	-	.	Parent=NewGene_1705.1
chr06	StringTie	exon	1565406	1567453	.	-	.	Parent=NewGene_1705.1
chr01	StringTie	gene	27170502	27172665	.	-	.	ID=NewGene_1707
chr01	StringTie	mRNA	27170502	27172665	.	-	.	ID=NewGene_1707.1;Parent=NewGene_1707
chr01	StringTie	exon	27170502	27171032	.	-	.	Parent=NewGene_1707.1
chr01	StringTie	exon	27172620	27172665	.	-	.	Parent=NewGene_1707.1
chr06	StringTie	gene	1801150	1802024	.	+	.	ID=NewGene_1710
chr06	StringTie	mRNA	1801150	1802024	.	+	.	ID=NewGene_1710.1;Parent=NewGene_1710
chr06	StringTie	exon	1801150	1801510	.	+	.	Parent=NewGene_1710.1
chr06	StringTie	exon	1802003	1802024	.	+	.	Parent=NewGene_1710.1
Contig102	StringTie	gene	33158	34467	.	+	.	ID=NewGene_1711
Contig102	StringTie	mRNA	33158	34467	.	+	.	ID=NewGene_1711.1;Parent=NewGene_1711
Contig102	StringTie	exon	33158	33297	.	+	.	Parent=NewGene_1711.1
Contig102	StringTie	exon	34051	34467	.	+	.	Parent=NewGene_1711.1
chr06	StringTie	gene	1963661	1966298	.	-	.	ID=NewGene_1715
chr06	StringTie	mRNA	1963661	1966298	.	-	.	ID=NewGene_1715.1;Parent=NewGene_1715
chr06	StringTie	exon	1963661	1963991	.	-	.	Parent=NewGene_1715.1
chr06	StringTie	exon	1964109	1964151	.	-	.	Parent=NewGene_1715.1
chr06	StringTie	exon	1965055	1965126	.	-	.	Parent=NewGene_1715.1
chr06	StringTie	exon	1966246	1966298	.	-	.	Parent=NewGene_1715.1
chr06	StringTie	gene	2267780	2268089	.	+	.	ID=NewGene_1718
chr06	StringTie	mRNA	2267780	2268089	.	+	.	ID=NewGene_1718.1;Parent=NewGene_1718
chr06	StringTie	exon	2267780	2267866	.	+	.	Parent=NewGene_1718.1
chr06	StringTie	exon	2267971	2268089	.	+	.	Parent=NewGene_1718.1
chr06	StringTie	gene	2269649	2270074	.	+	.	ID=NewGene_1719
chr06	StringTie	mRNA	2269649	2270074	.	+	.	ID=NewGene_1719.1;Parent=NewGene_1719
chr06	StringTie	exon	2269649	2269910	.	+	.	Parent=NewGene_1719.1
chr06	StringTie	exon	2270002	2270074	.	+	.	Parent=NewGene_1719.1
chr06	StringTie	gene	2322225	2322967	.	-	.	ID=NewGene_1720
chr06	StringTie	mRNA	2322225	2322967	.	-	.	ID=NewGene_1720.1;Parent=NewGene_1720
chr06	StringTie	exon	2322225	2322706	.	-	.	Parent=NewGene_1720.1
chr06	StringTie	exon	2322851	2322967	.	-	.	Parent=NewGene_1720.1
chr06	StringTie	gene	2326739	2327279	.	+	.	ID=NewGene_1721
chr06	StringTie	mRNA	2326739	2327279	.	+	.	ID=NewGene_1721.1;Parent=NewGene_1721
chr06	StringTie	exon	2326739	2327060	.	+	.	Parent=NewGene_1721.1
chr06	StringTie	exon	2327224	2327279	.	+	.	Parent=NewGene_1721.1
chr06	StringTie	gene	2518501	2520386	.	-	.	ID=NewGene_1723
chr06	StringTie	mRNA	2518501	2520386	.	-	.	ID=NewGene_1723.1;Parent=NewGene_1723
chr06	StringTie	exon	2518501	2518544	.	-	.	Parent=NewGene_1723.1
chr06	StringTie	exon	2518741	2518765	.	-	.	Parent=NewGene_1723.1
chr06	StringTie	exon	2519816	2520386	.	-	.	Parent=NewGene_1723.1
chr06	StringTie	gene	2841654	2842388	.	-	.	ID=NewGene_1726
chr06	StringTie	mRNA	2841654	2842388	.	-	.	ID=NewGene_1726.1;Parent=NewGene_1726
chr06	StringTie	exon	2841654	2842054	.	-	.	Parent=NewGene_1726.1
chr06	StringTie	exon	2842241	2842388	.	-	.	Parent=NewGene_1726.1
chr01	StringTie	gene	27472962	27473912	.	+	.	ID=NewGene_1727
chr01	StringTie	mRNA	27472962	27473912	.	+	.	ID=NewGene_1727.1;Parent=NewGene_1727
chr01	StringTie	exon	27472962	27473082	.	+	.	Parent=NewGene_1727.1
chr01	StringTie	exon	27473210	27473342	.	+	.	Parent=NewGene_1727.1
chr01	StringTie	exon	27473446	27473507	.	+	.	Parent=NewGene_1727.1
chr01	StringTie	exon	27473648	27473912	.	+	.	Parent=NewGene_1727.1
chr06	StringTie	gene	3010086	3014327	.	-	.	ID=NewGene_1728
chr06	StringTie	mRNA	3010086	3014327	.	-	.	ID=NewGene_1728.1;Parent=NewGene_1728
chr06	StringTie	exon	3010086	3010166	.	-	.	Parent=NewGene_1728.1
chr06	StringTie	exon	3012566	3014327	.	-	.	Parent=NewGene_1728.1
chr06	StringTie	gene	3010224	3014327	.	+	.	ID=NewGene_1729
chr06	StringTie	mRNA	3010224	3013802	.	+	.	ID=NewGene_1729.1;Parent=NewGene_1729
chr06	StringTie	exon	3010224	3010744	.	+	.	Parent=NewGene_1729.1
chr06	StringTie	exon	3010831	3013802	.	+	.	Parent=NewGene_1729.1
chr01	StringTie	gene	27668595	27675940	.	+	.	ID=NewGene_1730
chr01	StringTie	mRNA	27668595	27675940	.	+	.	ID=NewGene_1730.1;Parent=NewGene_1730
chr01	StringTie	exon	27668595	27668689	.	+	.	Parent=NewGene_1730.1
chr01	StringTie	exon	27675713	27675940	.	+	.	Parent=NewGene_1730.1
chr01	StringTie	gene	27769802	27783189	.	-	.	ID=NewGene_1733
chr01	StringTie	mRNA	27769802	27783189	.	-	.	ID=NewGene_1733.1;Parent=NewGene_1733
chr01	StringTie	exon	27769802	27771148	.	-	.	Parent=NewGene_1733.1
chr01	StringTie	exon	27782906	27783189	.	-	.	Parent=NewGene_1733.1
chr06	StringTie	gene	3171240	3172612	.	+	.	ID=NewGene_1735
chr06	StringTie	mRNA	3171240	3172612	.	+	.	ID=NewGene_1735.1;Parent=NewGene_1735
chr06	StringTie	exon	3171240	3171983	.	+	.	Parent=NewGene_1735.1
chr06	StringTie	exon	3172071	3172612	.	+	.	Parent=NewGene_1735.1
chr01	StringTie	gene	27932980	27933972	.	+	.	ID=NewGene_1739
chr01	StringTie	mRNA	27932980	27933972	.	+	.	ID=NewGene_1739.1;Parent=NewGene_1739
chr01	StringTie	exon	27932980	27933086	.	+	.	Parent=NewGene_1739.1
chr01	StringTie	exon	27933792	27933972	.	+	.	Parent=NewGene_1739.1
chr03	StringTie	gene	53660295	53662571	.	-	.	ID=NewGene_174
chr03	StringTie	mRNA	53660295	53662571	.	-	.	ID=NewGene_174.1;Parent=NewGene_174
chr03	StringTie	exon	53660295	53660827	.	-	.	Parent=NewGene_174.1
chr03	StringTie	exon	53661874	53662239	.	-	.	Parent=NewGene_174.1
chr03	StringTie	exon	53662450	53662571	.	-	.	Parent=NewGene_174.1
chr03	StringTie	mRNA	53660375	53662571	.	-	.	ID=NewGene_174.2;Parent=NewGene_174
chr03	StringTie	exon	53660375	53660827	.	-	.	Parent=NewGene_174.2
chr03	StringTie	exon	53661874	53662571	.	-	.	Parent=NewGene_174.2
chr01	StringTie	gene	28059818	28082217	.	-	.	ID=NewGene_1743
chr01	StringTie	mRNA	28059818	28082217	.	-	.	ID=NewGene_1743.1;Parent=NewGene_1743
chr01	StringTie	exon	28059818	28060125	.	-	.	Parent=NewGene_1743.1
chr01	StringTie	exon	28066238	28066429	.	-	.	Parent=NewGene_1743.1
chr01	StringTie	exon	28081758	28082217	.	-	.	Parent=NewGene_1743.1
chr01	StringTie	mRNA	28059864	28082217	.	-	.	ID=NewGene_1743.2;Parent=NewGene_1743
chr01	StringTie	exon	28059864	28060125	.	-	.	Parent=NewGene_1743.2
chr01	StringTie	exon	28066238	28066375	.	-	.	Parent=NewGene_1743.2
chr01	StringTie	exon	28081758	28082217	.	-	.	Parent=NewGene_1743.2
chr06	StringTie	gene	4572223	4573293	.	-	.	ID=NewGene_1749
chr06	StringTie	mRNA	4572223	4573293	.	-	.	ID=NewGene_1749.1;Parent=NewGene_1749
chr06	StringTie	exon	4572223	4572300	.	-	.	Parent=NewGene_1749.1
chr06	StringTie	exon	4573007	4573293	.	-	.	Parent=NewGene_1749.1
chr06	StringTie	gene	5357377	5358077	.	+	.	ID=NewGene_1759
chr06	StringTie	mRNA	5357377	5358077	.	+	.	ID=NewGene_1759.1;Parent=NewGene_1759
chr06	StringTie	exon	5357377	5357435	.	+	.	Parent=NewGene_1759.1
chr06	StringTie	exon	5357528	5358077	.	+	.	Parent=NewGene_1759.1
chr06	StringTie	gene	5359974	5360397	.	+	.	ID=NewGene_1760
chr06	StringTie	mRNA	5359974	5360397	.	+	.	ID=NewGene_1760.1;Parent=NewGene_1760
chr06	StringTie	exon	5359974	5360028	.	+	.	Parent=NewGene_1760.1
chr06	StringTie	exon	5360123	5360397	.	+	.	Parent=NewGene_1760.1
chr06	StringTie	gene	5372057	5374435	.	-	.	ID=NewGene_1761
chr06	StringTie	mRNA	5372057	5374435	.	-	.	ID=NewGene_1761.1;Parent=NewGene_1761
chr06	StringTie	exon	5372057	5372325	.	-	.	Parent=NewGene_1761.1
chr06	StringTie	exon	5372431	5374435	.	-	.	Parent=NewGene_1761.1
chr06	StringTie	gene	5470539	5471702	.	-	.	ID=NewGene_1763
chr06	StringTie	mRNA	5470539	5471702	.	-	.	ID=NewGene_1763.1;Parent=NewGene_1763
chr06	StringTie	exon	5470539	5470853	.	-	.	Parent=NewGene_1763.1
chr06	StringTie	exon	5471630	5471702	.	-	.	Parent=NewGene_1763.1
chr06	StringTie	gene	5619588	5639944	.	+	.	ID=NewGene_1765
chr06	StringTie	mRNA	5619588	5639944	.	+	.	ID=NewGene_1765.1;Parent=NewGene_1765
chr06	StringTie	exon	5619588	5619656	.	+	.	Parent=NewGene_1765.1
chr06	StringTie	exon	5639795	5639944	.	+	.	Parent=NewGene_1765.1
chr06	StringTie	gene	6081909	6082574	.	+	.	ID=NewGene_1768
chr06	StringTie	mRNA	6081909	6082574	.	+	.	ID=NewGene_1768.1;Parent=NewGene_1768
chr06	StringTie	exon	6081909	6082052	.	+	.	Parent=NewGene_1768.1
chr06	StringTie	exon	6082300	6082574	.	+	.	Parent=NewGene_1768.1
chr06	StringTie	gene	6379149	6420243	.	-	.	ID=NewGene_1774
chr06	StringTie	mRNA	6379149	6420243	.	-	.	ID=NewGene_1774.1;Parent=NewGene_1774
chr06	StringTie	exon	6379149	6379280	.	-	.	Parent=NewGene_1774.1
chr06	StringTie	exon	6419777	6420243	.	-	.	Parent=NewGene_1774.1
chr06	StringTie	mRNA	6414777	6420243	.	-	.	ID=NewGene_1774.2;Parent=NewGene_1774
chr06	StringTie	exon	6414777	6415381	.	-	.	Parent=NewGene_1774.2
chr06	StringTie	exon	6415651	6415695	.	-	.	Parent=NewGene_1774.2
chr06	StringTie	exon	6419777	6420243	.	-	.	Parent=NewGene_1774.2
chr06	StringTie	mRNA	6414968	6420243	.	-	.	ID=NewGene_1774.3;Parent=NewGene_1774
chr06	StringTie	exon	6414968	6415381	.	-	.	Parent=NewGene_1774.3
chr06	StringTie	exon	6419777	6420243	.	-	.	Parent=NewGene_1774.3
chr06	StringTie	gene	7182858	7183387	.	+	.	ID=NewGene_1778
chr06	StringTie	mRNA	7182858	7183387	.	+	.	ID=NewGene_1778.1;Parent=NewGene_1778
chr06	StringTie	exon	7182858	7183135	.	+	.	Parent=NewGene_1778.1
chr06	StringTie	exon	7183255	7183387	.	+	.	Parent=NewGene_1778.1
chr06	StringTie	gene	7262336	7265023	.	+	.	ID=NewGene_1780
chr06	StringTie	mRNA	7262336	7264888	.	+	.	ID=NewGene_1780.1;Parent=NewGene_1780
chr06	StringTie	exon	7262336	7264353	.	+	.	Parent=NewGene_1780.1
chr06	StringTie	exon	7264842	7264888	.	+	.	Parent=NewGene_1780.1
chr06	StringTie	mRNA	7263891	7265023	.	+	.	ID=NewGene_1780.2;Parent=NewGene_1780
chr06	StringTie	exon	7263891	7264353	.	+	.	Parent=NewGene_1780.2
chr06	StringTie	exon	7264826	7264888	.	+	.	Parent=NewGene_1780.2
chr06	StringTie	exon	7264982	7265023	.	+	.	Parent=NewGene_1780.2
chr01	StringTie	gene	28294760	28305985	.	-	.	ID=NewGene_1785
chr01	StringTie	mRNA	28294760	28305985	.	-	.	ID=NewGene_1785.1;Parent=NewGene_1785
chr01	StringTie	exon	28294760	28294806	.	-	.	Parent=NewGene_1785.1
chr01	StringTie	exon	28295824	28295960	.	-	.	Parent=NewGene_1785.1
chr01	StringTie	exon	28305883	28305985	.	-	.	Parent=NewGene_1785.1
chr06	StringTie	gene	7974300	7976122	.	-	.	ID=NewGene_1787
chr06	StringTie	mRNA	7974300	7976122	.	-	.	ID=NewGene_1787.1;Parent=NewGene_1787
chr06	StringTie	exon	7974300	7974937	.	-	.	Parent=NewGene_1787.1
chr06	StringTie	exon	7975030	7975640	.	-	.	Parent=NewGene_1787.1
chr06	StringTie	exon	7975765	7976122	.	-	.	Parent=NewGene_1787.1
chr06	StringTie	gene	7993322	7999934	.	+	.	ID=NewGene_1788
chr06	StringTie	mRNA	7993322	7996062	.	+	.	ID=NewGene_1788.1;Parent=NewGene_1788
chr06	StringTie	exon	7993322	7993602	.	+	.	Parent=NewGene_1788.1
chr06	StringTie	exon	7993802	7993879	.	+	.	Parent=NewGene_1788.1
chr06	StringTie	exon	7995761	7996062	.	+	.	Parent=NewGene_1788.1
chr06	StringTie	mRNA	7993322	7996062	.	+	.	ID=NewGene_1788.3;Parent=NewGene_1788
chr06	StringTie	exon	7993322	7993602	.	+	.	Parent=NewGene_1788.3
chr06	StringTie	exon	7993802	7993859	.	+	.	Parent=NewGene_1788.3
chr06	StringTie	exon	7995616	7996062	.	+	.	Parent=NewGene_1788.3
chr03	StringTie	gene	54189409	54191971	.	+	.	ID=NewGene_179
chr03	StringTie	mRNA	54189409	54191971	.	+	.	ID=NewGene_179.1;Parent=NewGene_179
chr03	StringTie	exon	54189409	54189584	.	+	.	Parent=NewGene_179.1
chr03	StringTie	exon	54191482	54191971	.	+	.	Parent=NewGene_179.1
chr06	StringTie	gene	8617095	8619575	.	-	.	ID=NewGene_1791
chr06	StringTie	mRNA	8617213	8619575	.	-	.	ID=NewGene_1791.2;Parent=NewGene_1791
chr06	StringTie	exon	8617213	8618162	.	-	.	Parent=NewGene_1791.2
chr06	StringTie	exon	8618604	8619575	.	-	.	Parent=NewGene_1791.2
chr06	StringTie	mRNA	8617521	8619575	.	-	.	ID=NewGene_1791.3;Parent=NewGene_1791
chr06	StringTie	exon	8617521	8618523	.	-	.	Parent=NewGene_1791.3
chr06	StringTie	exon	8618604	8619575	.	-	.	Parent=NewGene_1791.3
chr06	StringTie	gene	8922351	8924186	.	+	.	ID=NewGene_1795
chr06	StringTie	mRNA	8922351	8924186	.	+	.	ID=NewGene_1795.1;Parent=NewGene_1795
chr06	StringTie	exon	8922351	8922927	.	+	.	Parent=NewGene_1795.1
chr06	StringTie	exon	8923686	8924186	.	+	.	Parent=NewGene_1795.1
chr06	StringTie	gene	9440797	9442292	.	-	.	ID=NewGene_1804
chr06	StringTie	mRNA	9440797	9442292	.	-	.	ID=NewGene_1804.1;Parent=NewGene_1804
chr06	StringTie	exon	9440797	9441055	.	-	.	Parent=NewGene_1804.1
chr06	StringTie	exon	9441833	9442292	.	-	.	Parent=NewGene_1804.1
chr06	StringTie	gene	10211196	10212593	.	+	.	ID=NewGene_1809
chr06	StringTie	mRNA	10211196	10212593	.	+	.	ID=NewGene_1809.1;Parent=NewGene_1809
chr06	StringTie	exon	10211196	10211327	.	+	.	Parent=NewGene_1809.1
chr06	StringTie	exon	10212194	10212593	.	+	.	Parent=NewGene_1809.1
chr06	StringTie	gene	10314751	10315284	.	+	.	ID=NewGene_1812
chr06	StringTie	mRNA	10314751	10315284	.	+	.	ID=NewGene_1812.1;Parent=NewGene_1812
chr06	StringTie	exon	10314751	10314841	.	+	.	Parent=NewGene_1812.1
chr06	StringTie	exon	10314925	10314990	.	+	.	Parent=NewGene_1812.1
chr06	StringTie	exon	10315079	10315284	.	+	.	Parent=NewGene_1812.1
chr06	StringTie	mRNA	10314756	10315284	.	+	.	ID=NewGene_1812.2;Parent=NewGene_1812
chr06	StringTie	exon	10314756	10314841	.	+	.	Parent=NewGene_1812.2
chr06	StringTie	exon	10314925	10315284	.	+	.	Parent=NewGene_1812.2
chr06	StringTie	gene	10379259	10381316	.	-	.	ID=NewGene_1816
chr06	StringTie	mRNA	10379259	10381316	.	-	.	ID=NewGene_1816.1;Parent=NewGene_1816
chr06	StringTie	exon	10379259	10379411	.	-	.	Parent=NewGene_1816.1
chr06	StringTie	exon	10379488	10379583	.	-	.	Parent=NewGene_1816.1
chr06	StringTie	exon	10381124	10381316	.	-	.	Parent=NewGene_1816.1
chr01	StringTie	gene	28384295	28394505	.	-	.	ID=NewGene_1818
chr01	StringTie	mRNA	28384295	28394505	.	-	.	ID=NewGene_1818.1;Parent=NewGene_1818
chr01	StringTie	exon	28384295	28384419	.	-	.	Parent=NewGene_1818.1
chr01	StringTie	exon	28394396	28394505	.	-	.	Parent=NewGene_1818.1
chr06	StringTie	gene	11120211	11127724	.	+	.	ID=NewGene_1820
chr06	StringTie	mRNA	11120211	11127724	.	+	.	ID=NewGene_1820.1;Parent=NewGene_1820
chr06	StringTie	exon	11120211	11120342	.	+	.	Parent=NewGene_1820.1
chr06	StringTie	exon	11127542	11127724	.	+	.	Parent=NewGene_1820.1
chr06	StringTie	gene	11299269	11304871	.	-	.	ID=NewGene_1822
chr06	StringTie	mRNA	11299269	11304871	.	-	.	ID=NewGene_1822.1;Parent=NewGene_1822
chr06	StringTie	exon	11299269	11299583	.	-	.	Parent=NewGene_1822.1
chr06	StringTie	exon	11304754	11304871	.	-	.	Parent=NewGene_1822.1
chr06	StringTie	gene	11534263	11536205	.	+	.	ID=NewGene_1824
chr06	StringTie	mRNA	11534263	11536205	.	+	.	ID=NewGene_1824.1;Parent=NewGene_1824
chr06	StringTie	exon	11534263	11534369	.	+	.	Parent=NewGene_1824.1
chr06	StringTie	exon	11534508	11534581	.	+	.	Parent=NewGene_1824.1
chr06	StringTie	exon	11536100	11536205	.	+	.	Parent=NewGene_1824.1
chr06	StringTie	gene	12112620	12114317	.	-	.	ID=NewGene_1827
chr06	StringTie	mRNA	12112620	12114317	.	-	.	ID=NewGene_1827.1;Parent=NewGene_1827
chr06	StringTie	exon	12112620	12112893	.	-	.	Parent=NewGene_1827.1
chr06	StringTie	exon	12112965	12114317	.	-	.	Parent=NewGene_1827.1
chr06	StringTie	gene	12195953	12200195	.	+	.	ID=NewGene_1828
chr06	StringTie	mRNA	12195953	12200195	.	+	.	ID=NewGene_1828.1;Parent=NewGene_1828
chr06	StringTie	exon	12195953	12196997	.	+	.	Parent=NewGene_1828.1
chr06	StringTie	exon	12198179	12199323	.	+	.	Parent=NewGene_1828.1
chr06	StringTie	exon	12199838	12200195	.	+	.	Parent=NewGene_1828.1
chr06	StringTie	mRNA	12196084	12200195	.	+	.	ID=NewGene_1828.10;Parent=NewGene_1828
chr06	StringTie	exon	12196084	12196997	.	+	.	Parent=NewGene_1828.10
chr06	StringTie	exon	12197655	12197695	.	+	.	Parent=NewGene_1828.10
chr06	StringTie	exon	12198179	12199323	.	+	.	Parent=NewGene_1828.10
chr06	StringTie	exon	12199838	12200195	.	+	.	Parent=NewGene_1828.10
chr06	StringTie	mRNA	12196084	12199837	.	+	.	ID=NewGene_1828.11;Parent=NewGene_1828
chr06	StringTie	exon	12196084	12197695	.	+	.	Parent=NewGene_1828.11
chr06	StringTie	exon	12198179	12198222	.	+	.	Parent=NewGene_1828.11
chr06	StringTie	exon	12199223	12199837	.	+	.	Parent=NewGene_1828.11
chr06	StringTie	mRNA	12196084	12200195	.	+	.	ID=NewGene_1828.12;Parent=NewGene_1828
chr06	StringTie	exon	12196084	12197695	.	+	.	Parent=NewGene_1828.12
chr06	StringTie	exon	12198179	12199323	.	+	.	Parent=NewGene_1828.12
chr06	StringTie	exon	12199838	12200195	.	+	.	Parent=NewGene_1828.12
chr06	StringTie	mRNA	12196084	12200195	.	+	.	ID=NewGene_1828.2;Parent=NewGene_1828
chr06	StringTie	exon	12196084	12196211	.	+	.	Parent=NewGene_1828.2
chr06	StringTie	exon	12196959	12196997	.	+	.	Parent=NewGene_1828.2
chr06	StringTie	exon	12197655	12197695	.	+	.	Parent=NewGene_1828.2
chr06	StringTie	exon	12198179	12199323	.	+	.	Parent=NewGene_1828.2
chr06	StringTie	exon	12199838	12200195	.	+	.	Parent=NewGene_1828.2
chr06	StringTie	mRNA	12196084	12200195	.	+	.	ID=NewGene_1828.3;Parent=NewGene_1828
chr06	StringTie	exon	12196084	12196997	.	+	.	Parent=NewGene_1828.3
chr06	StringTie	exon	12197655	12197695	.	+	.	Parent=NewGene_1828.3
chr06	StringTie	exon	12198179	12198222	.	+	.	Parent=NewGene_1828.3
chr06	StringTie	exon	12199235	12199323	.	+	.	Parent=NewGene_1828.3
chr06	StringTie	exon	12199838	12200195	.	+	.	Parent=NewGene_1828.3
chr06	StringTie	mRNA	12196089	12200195	.	+	.	ID=NewGene_1828.4;Parent=NewGene_1828
chr06	StringTie	exon	12196089	12198222	.	+	.	Parent=NewGene_1828.4
chr06	StringTie	exon	12199838	12200195	.	+	.	Parent=NewGene_1828.4
chr06	StringTie	mRNA	12195953	12200195	.	+	.	ID=NewGene_1828.5;Parent=NewGene_1828
chr06	StringTie	exon	12195953	12196997	.	+	.	Parent=NewGene_1828.5
chr06	StringTie	exon	12198179	12199100	.	+	.	Parent=NewGene_1828.5
chr06	StringTie	exon	12199235	12199323	.	+	.	Parent=NewGene_1828.5
chr06	StringTie	exon	12199838	12200195	.	+	.	Parent=NewGene_1828.5
chr06	StringTie	mRNA	12196079	12200195	.	+	.	ID=NewGene_1828.6;Parent=NewGene_1828
chr06	StringTie	exon	12196079	12196997	.	+	.	Parent=NewGene_1828.6
chr06	StringTie	exon	12198179	12198222	.	+	.	Parent=NewGene_1828.6
chr06	StringTie	exon	12199838	12200195	.	+	.	Parent=NewGene_1828.6
chr06	StringTie	mRNA	12196079	12200195	.	+	.	ID=NewGene_1828.7;Parent=NewGene_1828
chr06	StringTie	exon	12196079	12196997	.	+	.	Parent=NewGene_1828.7
chr06	StringTie	exon	12198179	12198222	.	+	.	Parent=NewGene_1828.7
chr06	StringTie	exon	12199223	12200195	.	+	.	Parent=NewGene_1828.7
chr06	StringTie	mRNA	12196079	12200195	.	+	.	ID=NewGene_1828.8;Parent=NewGene_1828
chr06	StringTie	exon	12196079	12196997	.	+	.	Parent=NewGene_1828.8
chr06	StringTie	exon	12198179	12198222	.	+	.	Parent=NewGene_1828.8
chr06	StringTie	exon	12199223	12199323	.	+	.	Parent=NewGene_1828.8
chr06	StringTie	exon	12199838	12200195	.	+	.	Parent=NewGene_1828.8
chr06	StringTie	mRNA	12196084	12200195	.	+	.	ID=NewGene_1828.9;Parent=NewGene_1828
chr06	StringTie	exon	12196084	12199323	.	+	.	Parent=NewGene_1828.9
chr06	StringTie	exon	12199838	12200195	.	+	.	Parent=NewGene_1828.9
chr06	StringTie	gene	14555613	14558460	.	-	.	ID=NewGene_1847
chr06	StringTie	mRNA	14555613	14558460	.	-	.	ID=NewGene_1847.1;Parent=NewGene_1847
chr06	StringTie	exon	14555613	14556524	.	-	.	Parent=NewGene_1847.1
chr06	StringTie	exon	14556654	14556922	.	-	.	Parent=NewGene_1847.1
chr06	StringTie	exon	14557016	14558460	.	-	.	Parent=NewGene_1847.1
chr06	StringTie	gene	14955002	14959797	.	-	.	ID=NewGene_1853
chr06	StringTie	mRNA	14955174	14959797	.	-	.	ID=NewGene_1853.2;Parent=NewGene_1853
chr06	StringTie	exon	14955174	14955452	.	-	.	Parent=NewGene_1853.2
chr06	StringTie	exon	14955877	14956018	.	-	.	Parent=NewGene_1853.2
chr06	StringTie	exon	14957055	14957129	.	-	.	Parent=NewGene_1853.2
chr06	StringTie	exon	14959540	14959797	.	-	.	Parent=NewGene_1853.2
chr06	StringTie	mRNA	14955251	14959095	.	-	.	ID=NewGene_1853.3;Parent=NewGene_1853
chr06	StringTie	exon	14955251	14955452	.	-	.	Parent=NewGene_1853.3
chr06	StringTie	exon	14955877	14955992	.	-	.	Parent=NewGene_1853.3
chr06	StringTie	exon	14957055	14957129	.	-	.	Parent=NewGene_1853.3
chr06	StringTie	exon	14958891	14959095	.	-	.	Parent=NewGene_1853.3
chr06	StringTie	gene	14995832	15016774	.	+	.	ID=NewGene_1854
chr06	StringTie	mRNA	14995832	15016774	.	+	.	ID=NewGene_1854.1;Parent=NewGene_1854
chr06	StringTie	exon	14995832	14996029	.	+	.	Parent=NewGene_1854.1
chr06	StringTie	exon	15016720	15016774	.	+	.	Parent=NewGene_1854.1
chr06	StringTie	gene	14996786	15017726	.	+	.	ID=NewGene_1855
chr06	StringTie	mRNA	14996786	15017726	.	+	.	ID=NewGene_1855.1;Parent=NewGene_1855
chr06	StringTie	exon	14996786	14996942	.	+	.	Parent=NewGene_1855.1
chr06	StringTie	exon	15017631	15017726	.	+	.	Parent=NewGene_1855.1
chr06	StringTie	gene	15022930	15024107	.	-	.	ID=NewGene_1857
chr06	StringTie	mRNA	15022930	15024107	.	-	.	ID=NewGene_1857.1;Parent=NewGene_1857
chr06	StringTie	exon	15022930	15023601	.	-	.	Parent=NewGene_1857.1
chr06	StringTie	exon	15023951	15024107	.	-	.	Parent=NewGene_1857.1
chr01	StringTie	gene	28547027	28569273	.	-	.	ID=NewGene_1861
chr01	StringTie	mRNA	28547027	28569273	.	-	.	ID=NewGene_1861.1;Parent=NewGene_1861
chr01	StringTie	exon	28547027	28547338	.	-	.	Parent=NewGene_1861.1
chr01	StringTie	exon	28568421	28569273	.	-	.	Parent=NewGene_1861.1
chr06	StringTie	gene	16422849	16424079	.	+	.	ID=NewGene_1863
chr06	StringTie	mRNA	16422849	16424079	.	+	.	ID=NewGene_1863.1;Parent=NewGene_1863
chr06	StringTie	exon	16422849	16422874	.	+	.	Parent=NewGene_1863.1
chr06	StringTie	exon	16423712	16423923	.	+	.	Parent=NewGene_1863.1
chr06	StringTie	exon	16424013	16424079	.	+	.	Parent=NewGene_1863.1
chr06	StringTie	gene	16425366	16427469	.	+	.	ID=NewGene_1864
chr06	StringTie	mRNA	16425366	16427469	.	+	.	ID=NewGene_1864.1;Parent=NewGene_1864
chr06	StringTie	exon	16425366	16425578	.	+	.	Parent=NewGene_1864.1
chr06	StringTie	exon	16427396	16427469	.	+	.	Parent=NewGene_1864.1
chr06	StringTie	gene	16638121	16646059	.	-	.	ID=NewGene_1866
chr06	StringTie	mRNA	16638121	16646059	.	-	.	ID=NewGene_1866.1;Parent=NewGene_1866
chr06	StringTie	exon	16638121	16638209	.	-	.	Parent=NewGene_1866.1
chr06	StringTie	exon	16645824	16646059	.	-	.	Parent=NewGene_1866.1
chr06	StringTie	gene	17359355	17360879	.	+	.	ID=NewGene_1869
chr06	StringTie	mRNA	17359924	17360879	.	+	.	ID=NewGene_1869.2;Parent=NewGene_1869
chr06	StringTie	exon	17359924	17359991	.	+	.	Parent=NewGene_1869.2
chr06	StringTie	exon	17360076	17360144	.	+	.	Parent=NewGene_1869.2
chr06	StringTie	exon	17360810	17360879	.	+	.	Parent=NewGene_1869.2
chr01	StringTie	gene	4806359	4807856	.	+	.	ID=NewGene_187
chr01	StringTie	mRNA	4806359	4807856	.	+	.	ID=NewGene_187.1;Parent=NewGene_187
chr01	StringTie	exon	4806359	4806509	.	+	.	Parent=NewGene_187.1
chr01	StringTie	exon	4807713	4807856	.	+	.	Parent=NewGene_187.1
[truncated: 17,184 more rows]

## Sheet: TableS8
Supplementary Table S8. Functional annotations of novel genes based on multiple databases.
#GeneID	COG_class	COG_class_annotation	GO_annotation	KEGG_annotation	KOG_class	KOG_class_annotation	Pfam_annotation	Swissprot_annotation	TrEMBL_annotation	eggNOG_class	eggNOG_class_annotation	nr_annotation
NewGene_3852	--	--	Molecular Function: zinc ion binding (GO:0008270);;	K17086|1.54e-32|fve:101300290|K17086 transmembrane 9 superfamily member 2/4 | (RefSeq) uncharacterized LOC101300290	--	--	SWIM zinc finger	--	SWIM-type domain-containing protein OS=Solanum lycopersicum OX=4081 PE=4 SV=1	--	--	PREDICTED: uncharacterized protein LOC102590054 [Solanum tuberosum]
NewGene_1761	--	--	Molecular Function: nucleic acid binding (GO:0003676);; Molecular Function: RNA-DNA hybrid ribonuclease activity (GO:0004523);;	--	--	--	--	--	Putative ribonuclease h protein (Fragment) OS=Nicotiana attenuata OX=49451 GN=A4A49_65023 PE=4 SV=1	S	Function unknown	putative ribonuclease h protein, partial [Nicotiana attenuata]
NewGene_5866	--	--	--	K12598|1.63e-11|nto:104086057|K12598 ATP-dependent RNA helicase DOB1 [EC:3.6.4.13] | (RefSeq) DExH-box ATP-dependent RNA helicase DExH10-like	[R]	General function prediction only	Reverse transcriptase (RNA-dependent DNA polymerase)	--	Reverse transcriptase OS=Solanum tuberosum OX=4113 PE=4 SV=1	S	Function unknown	PREDICTED: uncharacterized mitochondrial protein AtMg01250-like [Nicotiana tabacum]
NewGene_1999	--	--	--	--	--	--	--	--	Uncharacterized protein OS=Solanum demissum OX=50514 GN=SDM1_32t00017 PE=4 SV=1	--	--	hypothetical protein SDM1_32t00017 [Solanum demissum]
NewGene_2962	--	--	Molecular Function: nucleic acid binding (GO:0003676);; Molecular Function: zinc ion binding (GO:0008270);;	--	--	--	Zinc knuckle	--	uncharacterized protein LOC107816553 OS=Nicotiana tabacum OX=4097 GN=LOC107816553 PE=4 SV=1	--	--	PREDICTED: uncharacterized protein LOC109213062 [Nicotiana attenuata]
NewGene_2961	--	--	--	--	--	--	--	--	Uncharacterized protein OS=Solanum tuberosum OX=4113 PE=4 SV=1	--	--	PREDICTED: uncharacterized protein LOC107060130 [Solanum tuberosum]
NewGene_1697	--	--	Cellular Component: integral component of membrane (GO:0016021);;	--	--	--	--	--	Putative ovule protein OS=Solanum chacoense OX=4108 PE=4 SV=1	--	--	--
NewGene_5487	--	--	Cellular Component: integral component of membrane (GO:0016021);;	--	--	--	Sar8.2 family	--	Uncharacterized protein OS=Solanum lycopersicum OX=4081 PE=4 SV=1	--	--	hypothetical protein EJD97_020159 [Solanum chilense]
NewGene_3295	--	--	--	--	--	--	--	--	Putative ovule protein OS=Solanum chacoense OX=4108 PE=4 SV=1	--	--	--
NewGene_6734	--	--	Molecular Function: purine nucleoside transmembrane transporter activity (GO:0015211);; Cellular Component: integral component of membrane (GO:0016021);;	K07893|1.45e-18|ini:109192111|K07893 Ras-related protein Rab-6A | (RefSeq) ras-related protein RABH1b-like	--	--	Purine nucleobase transmembrane transport	Probable purine permease 6 OS=Arabidopsis thaliana OX=3702 GN=PUP6 PE=3 SV=2	Purine transporter OS=Solanum tuberosum OX=4113 GN=102579559 PE=3 SV=1	S	Function unknown	PREDICTED: probable purine permease 9 [Solanum tuberosum]
NewGene_557	--	--	--	--	--	--	Plant transposase (Ptta/En/Spm family)	--	uncharacterized protein LOC107784425 isoform X1 OS=Nicotiana tabacum OX=4097 GN=LOC107784425 PE=4 SV=1	--	--	PREDICTED: uncharacterized protein LOC107061182 isoform X1 [Solanum tuberosum]
NewGene_5542	--	--	--	--	--	--	Retrotransposon gag protein	--	uncharacterized protein LOC104217153 OS=Nicotiana sylvestris OX=4096 GN=LOC104217153 PE=4 SV=1	L	Replication, recombination and repair	PREDICTED: uncharacterized protein LOC107058449 [Solanum tuberosum]
NewGene_5433	--	--	--	--	--	--	--	--	Uncharacterized protein OS=Solanum tuberosum OX=4113 PE=4 SV=1	--	--	--
NewGene_4778	--	--	--	--	--	--	Transposase-associated domain	--	Uncharacterized protein OS=Solanum tuberosum OX=4113 PE=4 SV=1	--	--	PREDICTED: uncharacterized protein LOC107867908 [Capsicum annuum]
NewGene_2106	--	--	Biological Process: fatty acid metabolic process (GO:0006631);; Molecular Function: acyl-[acyl-carrier-protein] desaturase activity (GO:0045300);; Molecular Function: metal ion binding (GO:0046872);;	K03921|8.77e-240|sly:101245370|K03921 acyl-[acyl-carrier-protein] desaturase [EC:1.14.19.2 1.14.19.11 1.14.19.26] | (RefSeq) stearoyl-[acyl-carrier-protein] 9-desaturase 6, chloroplastic	--	--	Fatty acid desaturase	Stearoyl-[acyl-carrier-protein] 9-desaturase 6, chloroplastic OS=Arabidopsis thaliana OX=3702 GN=S-ACP-DES6 PE=2 SV=2	Uncharacterized protein OS=Solanum lycopersicum OX=4081 GN=101245370 PE=3 SV=1	C	Energy production and conversion	stearoyl-[acyl-carrier-protein] 9-desaturase 6, chloroplastic [Solanum lycopersicum]
NewGene_846	--	--	--	K03165|6.24e-38|nau:109213830|K03165 DNA topoisomerase III [EC:5.6.2.1] | (RefSeq) DNA topoisomerase 3-alpha-like	--	--	--	--	Putative ovule protein OS=Solanum chacoense OX=4108 PE=4 SV=1	--	--	PREDICTED: uncharacterized protein LOC107781590 [Nicotiana tabacum]
NewGene_392	--	--	--	--	--	--	--	--	Uncharacterized protein OS=Oryza sativa subsp. japonica OX=39947 GN=B1080A02.3 PE=4 SV=1	--	--	hypothetical protein [Oryza sativa Japonica Group]
NewGene_3945	--	--	--	--	--	--	--	--	Ubiquitin OS=Solanum tuberosum OX=4113 PE=4 SV=1	--	--	PREDICTED: uncharacterized protein LOC107061009 [Solanum tuberosum]
NewGene_1479	--	--	Molecular Function: nucleic acid binding (GO:0003676);; Biological Process: DNA integration (GO:0015074);;	--	--	--	--	--	Putative integrase, identical OS=Solanum demissum OX=50514 GN=SDM1_26t00011 PE=4 SV=1	--	--	Putative integrase, identical [Solanum demissum]
NewGene_629	--	--	Molecular Function: DNA binding (GO:0003677);; Molecular Function: protein dimerization activity (GO:0046983);;	K19984|1.34e-70|psom:113272286|K19984 exocyst complex component 5 | (RefSeq) uncharacterized protein LOC113272286	[L]	Replication, recombination and repair	Domain of unknown function (DUF4413)	Zinc finger BED domain-containing protein RICESLEEPER 2 OS=Oryza sativa subsp. japonica OX=39947 GN=Os03g0733400 PE=2 SV=1	zinc finger BED domain-containing protein RICESLEEPER 2-like OS=Nicotiana sylvestris OX=4096 GN=LOC104230771 PE=4 SV=1	L	Replication, recombination and repair	PREDICTED: zinc finger BED domain-containing protein RICESLEEPER 2-like [Solanum tuberosum]
NewGene_3424	--	--	--	--	--	--	Plant transposase (Ptta/En/Spm family)	--	Uncharacterized protein OS=Solanum lycopersicum OX=4081 PE=4 SV=1	--	--	uncharacterized protein LOC112940057 [Solanum lycopersicum]
NewGene_5412	--	--	Cellular Component: integral component of membrane (GO:0016021);;	--	--	--	--	--	Uncharacterized protein OS=Solanum lycopersicum OX=4081 GN=101262484 PE=4 SV=1	--	--	hypothetical protein EJD97_001112 [Solanum chilense]
NewGene_6118	--	--	--	K16578|2.29e-22|nau:109222079|K16578 CLIP-associating protein 1/2 | (RefSeq) CLIP-associated protein-like	--	--	--	--	Putative ovule protein (Fragment) OS=Solanum chacoense OX=4108 PE=4 SV=1	S	Function unknown	PREDICTED: uncharacterized protein LOC107858165 [Capsicum annuum]
NewGene_673	--	--	--	--	--	--	--	--	Uncharacterized protein OS=Solanum tuberosum OX=4113 GN=107062825 PE=4 SV=1	--	--	PREDICTED: uncharacterized protein LOC107062825 [Solanum tuberosum]
NewGene_3871	--	--	--	--	--	--	--	--	Uncharacterized protein OS=Solanum tuberosum OX=4113 PE=4 SV=1	--	--	--
NewGene_1505	--	--	--	K02111|7.46e-24|mdm:114822316|K02111 F-type H+/Na+-transporting ATPase subunit alpha [EC:7.1.2.2 7.2.2.1] | (RefSeq) LOW QUALITY PROTEIN: uncharacterized protein LOC114822316	--	--	--	--	uncharacterized protein LOC104216046 OS=Nicotiana sylvestris OX=4096 GN=LOC104216046 PE=4 SV=1	S	Function unknown	PREDICTED: uncharacterized protein LOC107059604 [Solanum tuberosum]
NewGene_3003	--	--	--	--	--	--	--	--	Uncharacterized protein OS=Solanum tuberosum OX=4113 PE=4 SV=1	--	--	--
NewGene_741	--	--	--	--	--	--	--	--	Uncharacterized protein OS=Solanum tuberosum OX=4113 PE=4 SV=1	--	--	--
NewGene_6142	--	--	Biological Process: telomere maintenance (GO:0000723);; Molecular Function: DNA helicase activity (GO:0003678);; Molecular Function: ATP binding (GO:0005524);; Biological Process: DNA repair (GO:0006281);; Biological Process: DNA recombination (GO:0006310);;	K15255|1.20e-139|sot:107062046|K15255 ATP-dependent DNA helicase PIF1 [EC:3.6.4.12] | (RefSeq) ATP-dependent DNA helicase RRM3-like	[D]	Cell cycle control, cell division, chromosome partitioning	PIF1-like helicase	--	ATP-dependent DNA helicase OS=Nicotiana sylvestris OX=4096 GN=LOC104238658 PE=3 SV=1	D	Cell cycle control, cell division, chromosome partitioning	PREDICTED: ATP-dependent DNA helicase RRM3-like [Solanum tuberosum]
NewGene_5771	--	--	--	--	--	--	--	--	Uncharacterized protein OS=Solanum demissum OX=50514 GN=SDM1_32t00017 PE=4 SV=1	--	--	hypothetical protein SDM1_32t00017 [Solanum demissum]
NewGene_2087	--	--	--	--	--	--	--	--	uncharacterized protein LOC107874405 OS=Capsicum annuum OX=4072 GN=LOC107874405 PE=4 SV=1	S	Function unknown	uncharacterized protein LOC104644335 [Solanum lycopersicum]
NewGene_407	[M]	Cell wall/membrane/envelope biogenesis	Molecular Function: protein serine/threonine kinase activity (GO:0004674);; Molecular Function: ATP binding (GO:0005524);;	K13420|4.56e-92|nau:109208057|K13420 LRR receptor-like serine/threonine-protein kinase FLS2 [EC:2.7.11.1] | (RefSeq) receptor kinase-like protein Xa21	--	--	Protein kinase domain	Receptor kinase-like protein Xa21 OS=Oryza sativa subsp. indica OX=39946 GN=XA21 PE=1 SV=1	Serine-threonine protein kinase, plant-type OS=Solanum tuberosum OX=4113 PE=3 SV=1	T	Signal transduction mechanisms	PREDICTED: probable LRR receptor-like serine/threonine-protein kinase At3g47570 [Solanum tuberosum]
NewGene_65	--	--	--	K10393|1.56e-22|nta:107828690|K10393 kinesin family member 2/24 | (RefSeq) kinesin-13A-like	[R]	General function prediction only	zinc-binding in reverse transcriptase	--	uncharacterized protein LOC104224175 OS=Nicotiana sylvestris OX=4096 GN=LOC104224175 PE=4 SV=1	E	Amino acid transport and metabolism	PREDICTED: uncharacterized protein LOC107060358 [Solanum tuberosum]
NewGene_1024	--	--	Molecular Function: zinc ion binding (GO:0008270);;	K00083|7.95e-10|sly:101248800|K00083 cinnamyl-alcohol dehydrogenase [EC:1.1.1.195] | (RefSeq) probable cinnamyl alcohol dehydrogenase 6	--	--	MULE transposase domain	--	uncharacterized protein LOC104241238 OS=Nicotiana sylvestris OX=4096 GN=LOC104241238 PE=4 SV=1	--	--	PREDICTED: uncharacterized protein LOC104241238, partial [Nicotiana sylvestris]
NewGene_5355	--	--	--	--	--	--	--	--	Putative transposase, identical OS=Solanum tuberosum OX=4113 GN=STB1_57t00017 PE=4 SV=1	S	Function unknown	uncharacterized protein LOC114074852 [Solanum pennellii]
NewGene_3978	--	--	Biological Process: telomere maintenance (GO:0000723);; Molecular Function: DNA helicase activity (GO:0003678);; Molecular Function: ATP binding (GO:0005524);; Biological Process: DNA repair (GO:0006281);; Biological Process: DNA recombination (GO:0006310);;	K15255|2.39e-117|nto:104105098|K15255 ATP-dependent DNA helicase PIF1 [EC:3.6.4.12] | (RefSeq) ATP-dependent DNA helicase PIF1-like	[D]	Cell cycle control, cell division, chromosome partitioning	PIF1-like helicase	--	ATP-dependent DNA helicase OS=Solanum chacoense OX=4108 PE=3 SV=1	L	Replication, recombination and repair	PREDICTED: uncharacterized protein LOC107061728 [Solanum tuberosum]
NewGene_5006	--	--	Biological Process: signal transduction (GO:0007165);;	--	--	--	--	TMV resistance protein N OS=Nicotiana glutinosa OX=35889 GN=N PE=1 SV=1	Bacterial spot disease resistance protein 4 OS=Solanum tuberosum OX=4113 PE=4 SV=1	--	--	PREDICTED: TMV resistance protein N-like [Solanum tuberosum]
NewGene_6060	--	--	Molecular Function: ATP binding (GO:0005524);; Biological Process: cation transport (GO:0006812);; Cellular Component: integral component of membrane (GO:0016021);; Molecular Function: ATPase activity (GO:0016887);; Molecular Function: metal ion binding (GO:0046872);;	K14950|1.43e-27|spen:107007062|K14950 manganese-transporting P-type ATPase [EC:7.2.2.-] | (RefSeq) probable manganese-transporting ATPase PDR2	[P]	Inorganic ion transport and metabolism	--	Probable manganese-transporting ATPase PDR2 OS=Arabidopsis thaliana OX=3702 GN=PDR2 PE=1 SV=1	Cation-transporting ATPase OS=Solanum lycopersicum OX=4081 GN=101249766 PE=3 SV=1	P	Inorganic ion transport and metabolism	probable manganese-transporting ATPase PDR2 [Solanum pennellii]
NewGene_6767	--	--	Molecular Function: chromatin binding (GO:0003682);; Cellular Component: nucleus (GO:0005634);; Molecular Function: methyltransferase activity (GO:0008168);; Biological Process: methylation (GO:0032259);;	K00558|1.13e-30|sot:102580641|K00558 DNA (cytosine-5)-methyltransferase 1 [EC:2.1.1.37] | (RefSeq) DNA (cytosine-5)-methyltransferase 1	--	--	--	DNA (cytosine-5)-methyltransferase CMT3 OS=Oryza sativa subsp. japonica OX=39947 GN=CMT3 PE=2 SV=1	Uncharacterized protein OS=Solanum lycopersicum OX=4081 PE=3 SV=1	B	Chromatin structure and dynamics	PREDICTED: DNA (cytosine-5)-methyltransferase 1 [Solanum tuberosum]
NewGene_1759	--	--	--	--	--	--	--	--	Phosphatidylcholine transfer protein OS=Solanum tuberosum OX=4113 PE=4 SV=1	S	Function unknown	PREDICTED: uncharacterized protein LOC109227253 [Nicotiana attenuata]
NewGene_1120	--	--	--	--	--	--	--	--	Uncharacterized protein OS=Solanum demissum OX=50514 GN=SDM1_42t00014 PE=4 SV=2	S	Function unknown	hypothetical protein SDM1_42t00014 [Solanum demissum]
NewGene_4226	--	--	--	K04794|1.01e-11|cann:107838974|K04794 peptidyl-tRNA hydrolase, PTH2 family [EC:3.1.1.29] | (RefSeq) peptidyl-tRNA hydrolase 2, mitochondrial	--	--	--	--	uncharacterized protein LOC107858835 OS=Capsicum annuum OX=4072 GN=LOC107858835 PE=4 SV=1	L	Replication, recombination and repair	PREDICTED: uncharacterized protein LOC102581824 [Solanum tuberosum]
NewGene_6162	--	--	--	K20771|3.33e-06|ini:109184984|K20771 carlactone C-19 oxidase [EC:1.14.-.-] | (RefSeq) cytochrome P450 711A1	[Q]	Secondary metabolites biosynthesis, transport and catabolism	--	Cytochrome P450 711A1 OS=Arabidopsis thaliana OX=3702 GN=CYP711A1 PE=2 SV=1	Putative ovule protein OS=Solanum chacoense OX=4108 PE=4 SV=1	--	--	--
NewGene_6248	--	--	Cellular Component: integral component of membrane (GO:0016021);;	--	--	--	--	Rhomboid-like protein 18 OS=Arabidopsis thaliana OX=3702 GN=RBL18 PE=2 SV=1	Ubiquitin associated/TS-N domain-containing protein OS=Solanum tuberosum OX=4113 PE=4 SV=1	--	--	PREDICTED: rhomboid-like protein 18 isoform X3 [Nicotiana tabacum]
NewGene_2778	--	--	--	K03260|1.50e-30|cann:107844414|K03260 translation initiation factor 4G | (RefSeq) uncharacterized LOC107844414	--	--	--	--	Uncharacterized protein OS=Solanum lycopersicum OX=4081 PE=4 SV=1	L	Replication, recombination and repair	uncharacterized protein LOC114078082 [Solanum pennellii]
NewGene_2673	--	--	--	--	--	--	--	--	uncharacterized protein LOC107774628 isoform X2 OS=Nicotiana tabacum OX=4097 GN=LOC107774628 PE=4 SV=1	S	Function unknown	PREDICTED: uncharacterized protein LOC102591336 [Solanum tuberosum]
NewGene_3789	--	--	--	K03006|9.58e-31|adu:107466525|K03006 DNA-directed RNA polymerase II subunit RPB1 [EC:2.7.7.6] | (RefSeq) LOW QUALITY PROTEIN: DNA-directed RNA polymerase II subunit 1-like	[R]	General function prediction only	gag-polypeptide of LTR copia-type	--	Putative ovule protein (Fragment) OS=Solanum chacoense OX=4108 PE=4 SV=1	L	Replication, recombination and repair	PREDICTED: uncharacterized protein LOC107060037 [Solanum tuberosum]
NewGene_3570	--	--	Molecular Function: nucleic acid binding (GO:0003676);; Biological Process: DNA integration (GO:0015074);;	K21594|1.95e-28|gab:108460227|K21594 translation factor GUF1, mitochondrial [EC:3.6.5.-] | (RefSeq) translation factor GUF1 homolog, chloroplastic isoform X1	[R]	General function prediction only	Integrase core domain	Retrovirus-related Pol polyprotein from transposon TNT 1-94 OS=Nicotiana tabacum OX=4097 PE=2 SV=1	Putative ovule protein (Fragment) OS=Solanum chacoense OX=4108 PE=4 SV=1	L	Replication, recombination and repair	PREDICTED: uncharacterized protein LOC107060539 [Solanum tuberosum]
NewGene_948	--	--	--	--	--	--	--	--	Uncharacterized protein OS=Solanum tuberosum OX=4113 PE=4 SV=1	--	--	--
NewGene_2333	--	--	--	--	--	--	--	--	Leucine-rich repeat resistance protein OS=Solanum tuberosum OX=4113 PE=4 SV=1	J	Translation, ribosomal structure and biogenesis	PREDICTED: uncharacterized protein LOC102584278 [Solanum tuberosum]
NewGene_2397	--	--	Molecular Function: molecular_function (GO:0003674);; Molecular Function: nucleic acid binding (GO:0003676);; Molecular Function: RNA binding (GO:0003723);; Molecular Function: catalytic activity (GO:0003824);; Molecular Function: nuclease activity (GO:0004518);; Molecular Function: endonuclease activity (GO:0004519);; Molecular Function: binding (GO:0005488);; Cellular Component: cellular_compon…	--	[R]	General function prediction only	PPR repeat family	Pentatricopeptide repeat-containing protein At3g25210, mitochondrial OS=Arabidopsis thaliana OX=3702 GN=At3g25210 PE=2 SV=1	Putative pentatricopeptide repeat-containing protein, mitochondrial-like OS=Solanum chacoense OX=4108 PE=4 SV=1	S	Function unknown	PREDICTED: pentatricopeptide repeat-containing protein At3g25210, mitochondrial [Solanum tuberosum]
NewGene_4329	--	--	--	--	--	--	--	--	Polynucleotidyl transferase, Ribonuclease H fold OS=Solanum tuberosum OX=4113 PE=4 SV=1	L	Replication, recombination and repair	PREDICTED: uncharacterized protein LOC102587722 [Solanum tuberosum]
NewGene_5305	--	--	Molecular Function: zinc ion binding (GO:0008270);;	--	--	--	MULE transposase domain	--	SWIM-type domain-containing protein (Fragment) OS=Nicotiana attenuata OX=49451 GN=A4A49_65237 PE=4 SV=1	--	--	PREDICTED: uncharacterized protein LOC107061188 [Solanum tuberosum]
NewGene_2687	--	--	--	--	--	--	--	--	Putative ovule protein OS=Solanum chacoense OX=4108 PE=4 SV=1	--	--	--
NewGene_500	--	--	Cellular Component: integral component of membrane (GO:0016021);;	--	--	--	Cysteine-rich TM module stress tolerance	--	Putative cysteine-rich and transmembrane domain-containing protein A-like OS=Solanum chacoense OX=4108 PE=4 SV=1	S	Function unknown	hypothetical protein EJD97_001958 [Solanum chilense]
NewGene_469	[H]	Coenzyme transport and metabolism	Molecular Function: ATP binding (GO:0005524);; Cellular Component: chloroplast (GO:0009507);; Biological Process: photosynthesis (GO:0015979);; Biological Process: chlorophyll biosynthetic process (GO:0015995);; Molecular Function: magnesium chelatase activity (GO:0016851);;	K03404|4.96e-21|sot:102584630|K03404 magnesium chelatase subunit D [EC:6.6.1.1] | (RefSeq) magnesium-chelatase subunit ChlD, chloroplastic	--	--	--	Magnesium-chelatase subunit ChlD, chloroplastic OS=Nicotiana tabacum OX=4097 GN=CHLD PE=2 SV=1	Mg-protoporphyrin IX chelatase OS=Solanum chacoense OX=4108 PE=3 SV=1	Z	Cytoskeleton	Magnesium-chelatase subunit ChlD chloroplastic [Artemisia annua]
NewGene_4638	--	--	--	--	--	--	--	--	Uncharacterized protein OS=Solanum tuberosum OX=4113 PE=4 SV=1	--	--	hypothetical protein EJD97_025777, partial [Solanum chilense]
NewGene_1861	--	--	--	--	--	--	--	--	uncharacterized protein LOC104212011 OS=Nicotiana sylvestris OX=4096 GN=LOC104225635 PE=4 SV=1	L	Replication, recombination and repair	uncharacterized protein LOC107003929 [Solanum pennellii]
NewGene_1041	--	--	--	--	--	--	--	--	Uncharacterized protein OS=Solanum demissum OX=50514 GN=SDM1_47t00009 PE=4 SV=1	Q	Secondary metabolites biosynthesis, transport and catabolism	hypothetical protein SDM1_47t00009 [Solanum demissum]
NewGene_683	--	--	--	--	--	--	--	--	Uncharacterized protein OS=Solanum tuberosum OX=4113 PE=4 SV=1	S	Function unknown	hypothetical protein BC332_16039 [Capsicum chinense]
NewGene_5488	--	--	--	--	--	--	Sar8.2 family	--	Uncharacterized protein OS=Solanum tuberosum OX=4113 PE=4 SV=1	--	--	hypothetical protein EJD97_020159 [Solanum chilense]
NewGene_4974	--	--	--	K13459|9.08e-06|ghi:107932738|K13459 disease resistance protein RPS2 | (RefSeq) probable disease resistance protein At1g12280	--	--	--	--	Cc-nbs-lrr resistance protein OS=Solanum tuberosum OX=4113 PE=4 SV=1	--	--	PREDICTED: uncharacterized protein LOC102603278 [Solanum tuberosum]
NewGene_1991	--	--	Molecular Function: DNA binding (GO:0003677);; Molecular Function: transposase activity (GO:0004803);; Biological Process: transposition, DNA-mediated (GO:0006313);; Molecular Function: zinc ion binding (GO:0008270);;	K17086|2.70e-53|fve:101300290|K17086 transmembrane 9 superfamily member 2/4 | (RefSeq) uncharacterized LOC101300290	--	--	MULE transposase domain	--	uncharacterized protein LOC104247431 OS=Nicotiana sylvestris OX=4096 GN=LOC104247431 PE=4 SV=1	S	Function unknown	PREDICTED: uncharacterized protein LOC107059700 [Solanum tuberosum]
NewGene_863	--	--	Biological Process: microtubule cytoskeleton organization (GO:0000226);; Biological Process: cell morphogenesis (GO:0000902);; Biological Process: cell morphogenesis involved in differentiation (GO:0000904);; Molecular Function: molecular_function (GO:0003674);; Molecular Function: binding (GO:0005488);; Molecular Function: protein binding (GO:0005515);; Cellular Component: cellular_component (GO…	K06627|8.62e-10|sot:102582879|K06627 cyclin-A | (RefSeq) cyclin-A1-4	--	--	--	--	Myosin heavy chain, striated muscle OS=Solanum tuberosum OX=4113 PE=3 SV=1	S	Function unknown	PREDICTED: cyclin-A1-4 isoform X3 [Solanum tuberosum]
NewGene_4156	--	--	--	--	--	--	--	--	Uncharacterized protein OS=Solanum tuberosum OX=4113 PE=4 SV=1	--	--	--
NewGene_116	--	--	Molecular Function: molecular_function (GO:0003674);; Molecular Function: nucleic acid binding (GO:0003676);; Molecular Function: RNA binding (GO:0003723);; Molecular Function: catalytic activity (GO:0003824);; Molecular Function: nuclease activity (GO:0004518);; Molecular Function: endonuclease activity (GO:0004519);; Molecular Function: binding (GO:0005488);; Cellular Component: cellular_compon…	--	--	--	--	--	Putative pentatricopeptide repeat-containing protein OS=Nicotiana attenuata OX=49451 GN=PCMP-E71 PE=4 SV=1	S	Function unknown	putative pentatricopeptide repeat-containing protein [Nicotiana attenuata]
NewGene_3804	--	--	Cellular Component: integral component of membrane (GO:0016021);;	--	--	--	--	E3 ubiquitin-protein ligase APD3 OS=Arabidopsis thaliana OX=3702 GN=APD3 PE=2 SV=1	Putative ovule protein OS=Solanum chacoense OX=4108 PE=4 SV=1	O	Posttranslational modification, protein turnover, chaperones	PREDICTED: uncharacterized protein LOC102603607 [Solanum tuberosum]
NewGene_3617	--	--	Biological Process: defense response (GO:0006952);; Molecular Function: ADP binding (GO:0043531);;	K15078|9.82e-31|tcc:18614561|K15078 structure-specific endonuclease subunit SLX1 [EC:3.6.1.-] | (RefSeq) putative disease resistance protein RGA3	[T]	Signal transduction mechanisms	NB-ARC domain	Disease resistance protein RGA2 OS=Solanum bulbocastanum OX=147425 GN=RGA2 PE=1 SV=1	Blight resistance protein SH10 (Fragment) OS=Solanum tuberosum OX=4113 PE=3 SV=1	T	Signal transduction mechanisms	blight resistance protein SH10, partial [Solanum tuberosum]
NewGene_497	--	--	Cellular Component: integral component of membrane (GO:0016021);;	--	--	--	--	--	Protein TIC 214 OS=Solanum tuberosum OX=4113 PE=3 SV=1	--	--	Uncharacterized protein family Ycf1 [Cynara cardunculus var. scolymus]
NewGene_7014	--	--	Biological Process: defense response (GO:0006952);; Molecular Function: ADP binding (GO:0043531);;	K13453|6.66e-33|nsy:104237871|K13453 disease resistance protein | (RefSeq) putative late blight resistance protein homolog R1A-4 isoform X1	[T]	Signal transduction mechanisms	NB-ARC domain	Putative late blight resistance protein homolog R1B-17 OS=Solanum demissum OX=50514 GN=R1B-17 PE=3 SV=1	RGA 1.0 OS=Solanum demissum OX=50514 PE=3 SV=1	S	Function unknown	RGA 1.0 [Solanum demissum]
NewGene_885	--	--	--	--	--	--	--	--	Uncharacterized protein OS=Solanum tuberosum OX=4113 PE=4 SV=1	--	--	PREDICTED: uncharacterized protein LOC107060102 [Solanum tuberosum]
NewGene_6550	--	--	Molecular Function: nucleic acid binding (GO:0003676);; Molecular Function: zinc ion binding (GO:0008270);;	--	--	--	--	--	RT_RNaseH_2 domain-containing protein OS=Solanum tuberosum OX=4113 PE=4 SV=1	L	Replication, recombination and repair	--
NewGene_5290	--	--	--	--	--	--	--	--	Uncharacterized protein OS=Solanum tuberosum OX=4113 PE=4 SV=1	--	--	PREDICTED: uncharacterized protein LOC107063007 [Solanum tuberosum]
NewGene_1273	--	--	Molecular Function: metalloendopeptidase activity (GO:0004222);; Molecular Function: zinc ion binding (GO:0008270);; Cellular Component: extracellular matrix (GO:0031012);;	--	--	--	--	--	Matrix metalloprotease 1 OS=Solanum tuberosum OX=4113 PE=4 SV=1	O	Posttranslational modification, protein turnover, chaperones	--
NewGene_2730	--	--	--	--	--	--	--	--	Uncharacterized protein OS=Solanum tuberosum OX=4113 PE=4 SV=1	--	--	hypothetical protein A4A49_22557, partial [Nicotiana attenuata]
NewGene_2388	--	--	Cellular Component: integral component of membrane (GO:0016021);;	--	--	--	--	--	Uncharacterized protein OS=Aegilops tauschii subsp. strangulata OX=200361 PE=4 SV=1	--	--	unnamed protein product [Triticum turgidum subsp. durum]
NewGene_649	--	--	--	--	--	--	Domain of unknown function (DUF4216)	--	Transposon protein, CACTA, En/Spm sub-class OS=Solanum tuberosum OX=4113 GN=102600268 PE=4 SV=1	S	Function unknown	PREDICTED: uncharacterized protein LOC102585930 isoform X2 [Solanum tuberosum]
NewGene_2265	--	--	Molecular Function: ribose-5-phosphate isomerase activity (GO:0004751);; Biological Process: pentose-phosphate shunt, non-oxidative branch (GO:0009052);;	--	--	--	--	--	Putative ribose-5-phosphate isomerase 2 OS=Nicotiana attenuata OX=49451 GN=RPI2_2 PE=4 SV=1	--	--	PREDICTED: uncharacterized protein LOC107058917 [Solanum tuberosum]
NewGene_6454	--	--	--	--	--	--	--	--	Uncharacterized protein OS=Solanum tuberosum OX=4113 PE=4 SV=1	--	--	--
NewGene_6325	--	--	--	--	--	--	--	--	Uncharacterized protein OS=Solanum tuberosum OX=4113 PE=4 SV=1	--	--	PREDICTED: uncharacterized protein LOC102588207 [Solanum tuberosum]
NewGene_4980	--	--	Cellular Component: integral component of membrane (GO:0016021);;	--	--	--	--	--	Putative ovule protein (Fragment) OS=Solanum chacoense OX=4108 PE=4 SV=1	--	--	--
NewGene_3045	--	--	--	--	--	--	--	--	Uncharacterized protein OS=Solanum tuberosum OX=4113 PE=4 SV=1	--	--	--
NewGene_3651	--	--	Cellular Component: integral component of membrane (GO:0016021);;	--	--	--	--	--	Uncharacterized protein OS=Solanum tuberosum OX=4113 PE=4 SV=1	--	--	--
NewGene_204	--	--	--	--	--	--	--	--	Uncharacterized protein OS=Solanum lycopersicum OX=4081 PE=4 SV=1	--	--	--
NewGene_6889	--	--	Molecular Function: nucleic acid binding (GO:0003676);;	K09338|8.03e-21|pda:103723111|K09338 homeobox-leucine zipper protein | (RefSeq) homeobox-leucine zipper protein ROC7-like	[R]	General function prediction only	--	--	Putative ovule protein OS=Solanum chacoense OX=4108 PE=4 SV=1	L	Replication, recombination and repair	hypothetical protein EJD97_023029 [Solanum chilense]
NewGene_1100	--	--	--	--	--	--	--	--	Uncharacterized protein OS=Nicotiana attenuata OX=49451 GN=A4A49_19789 PE=4 SV=1	--	--	hypothetical protein A4A49_19789 [Nicotiana attenuata]
NewGene_1304	--	--	Molecular Function: protein dimerization activity (GO:0046983);;	--	--	--	--	--	Putative hAT family dimerisation domain containing protein, identical OS=Solanum demissum OX=50514 GN=SDM1_47t00001 PE=4 SV=1	S	Function unknown	PREDICTED: zinc finger MYM-type protein 1-like [Solanum tuberosum]
NewGene_6437	--	--	--	--	--	--	--	--	Uncharacterized protein OS=Solanum tuberosum OX=4113 PE=4 SV=1	--	--	--
NewGene_5271	--	--	Molecular Function: nucleic acid binding (GO:0003676);; Biological Process: DNA integration (GO:0015074);;	K03006|5.46e-47|adu:107466525|K03006 DNA-directed RNA polymerase II subunit RPB1 [EC:2.7.7.6] | (RefSeq) LOW QUALITY PROTEIN: DNA-directed RNA polymerase II subunit 1-like	[R]	General function prediction only	Integrase core domain	Retrovirus-related Pol polyprotein from transposon RE2 OS=Arabidopsis thaliana OX=3702 GN=RE2 PE=4 SV=1	Integrase catalytic domain-containing protein OS=Nyssa sinensis OX=561372 GN=F0562_029492 PE=4 SV=1	L	Replication, recombination and repair	hypothetical protein F0562_029492 [Nyssa sinensis]
NewGene_3853	--	--	--	K17604|1.84e-09|pvu:PHAVU_007G204800g|K17604 zinc finger SWIM domain-containing protein 3 | (RefSeq) hypothetical protein	--	--	MULE transposase domain	--	uncharacterized protein LOC107852889 OS=Capsicum annuum OX=4072 GN=LOC107852889 PE=4 SV=1	--	--	PREDICTED: uncharacterized protein LOC107852889 [Capsicum annuum]
NewGene_4522	--	--	--	--	--	--	--	--	Uncharacterized protein OS=Solanum tuberosum OX=4113 PE=4 SV=1	--	--	--
NewGene_6780	--	--	Biological Process: defense response (GO:0006952);; Molecular Function: ADP binding (GO:0043531);;	--	--	--	--	--	Tospovirus resistance protein A OS=Solanum tuberosum OX=4113 PE=3 SV=1	S	Function unknown	PREDICTED: putative late blight resistance protein homolog R1A-3 [Solanum tuberosum]
NewGene_4321	--	--	Molecular Function: magnesium ion binding (GO:0000287);; Molecular Function: terpene synthase activity (GO:0010333);;	K15803|1.38e-46|nto:104091009|K15803 (-)-germacrene D synthase [EC:4.2.3.75] | (RefSeq) germacrene C synthase-like isoform X1	--	--	Terpene synthase family, metal binding domain	(E,E)-germacrene B synthase OS=Solanum habrochaites OX=62890 GN=SSTLH1 PE=1 SV=1	Sesquiterpene synthase OS=Solanum habrochaites OX=62890 GN=TPS14b PE=2 SV=1	S	Function unknown	sesquiterpene synthase [Solanum habrochaites]
NewGene_6026	--	--	--	K21866|2.90e-44|nta:107778701|K21866 ion channel POLLUX/CASTOR | (RefSeq) ion channel CASTOR-like	--	--	zinc-binding in reverse transcriptase	--	Putative ovule protein OS=Solanum chacoense OX=4108 PE=4 SV=1	E	Amino acid transport and metabolism	PREDICTED: uncharacterized protein LOC102588593 [Solanum tuberosum]
NewGene_6099	--	--	--	--	--	--	--	--	Uncharacterized protein OS=Solanum tuberosum OX=4113 PE=4 SV=1	--	--	--
NewGene_4572	--	--	Molecular Function: nucleic acid binding (GO:0003676);; Molecular Function: RNA-DNA hybrid ribonuclease activity (GO:0004523);;	--	--	--	Reverse transcriptase-like	--	uncharacterized protein LOC107761065 OS=Nicotiana tabacum OX=4097 GN=LOC107761065 PE=4 SV=1	--	--	hypothetical protein FXO37_30154 [Capsicum annuum]
NewGene_2162	--	--	--	--	--	--	--	--	Uncharacterized protein OS=Solanum tuberosum OX=4113 PE=4 SV=1	--	--	--
NewGene_4641	--	--	--	--	--	--	--	--	Uncharacterized protein OS=Solanum tuberosum OX=4113 PE=4 SV=1	--	--	--
NewGene_2837	--	--	--	--	--	--	Transposase-associated domain	--	Transpos_assoc domain-containing protein OS=Capsicum chinense OX=80379 GN=BC332_20641 PE=4 SV=1	--	--	hypothetical protein BC332_20641 [Capsicum chinense]
NewGene_4635	--	--	--	--	--	--	--	--	Putative ovule protein OS=Solanum chacoense OX=4108 PE=4 SV=1	--	--	--
NewGene_6350	--	--	--	--	--	--	--	--	Uncharacterized protein OS=Solanum tuberosum OX=4113 GN=102582152 PE=4 SV=1	--	--	PREDICTED: uncharacterized protein LOC102582152 [Solanum tuberosum]
NewGene_6605	--	--	--	--	--	--	--	--	Uncharacterized protein OS=Solanum lycopersicum OX=4081 PE=4 SV=1	--	--	replication protein A 70 kDa DNA-binding subunit B-like isoform X2 [Solanum pennellii]
NewGene_1720	--	--	--	--	--	--	Leucine rich repeat	--	Cf-2.1 OS=Solanum tuberosum OX=4113 PE=4 SV=1	S	Function unknown	--
NewGene_4776	--	--	Cellular Component: integral component of membrane (GO:0016021);;	--	--	--	--	--	Putative ovule protein (Fragment) OS=Solanum chacoense OX=4108 PE=4 SV=1	--	--	--
NewGene_1262	--	--	--	--	--	--	--	--	Uncharacterized protein OS=Solanum tuberosum OX=4113 PE=4 SV=1	--	--	--
NewGene_3833	--	--	--	--	--	--	--	--	uncharacterized protein LOC107814434 OS=Nicotiana tabacum OX=4097 GN=LOC107814434 PE=4 SV=1	L	Replication, recombination and repair	uncharacterized protein LOC113782276 [Coffea eugenioides]
NewGene_7089	--	--	--	--	--	--	--	Putative F-box/LRR-repeat protein At5g02930 OS=Arabidopsis thaliana OX=3702 GN=At5g02930 PE=4 SV=1	F-box family protein OS=Solanum tuberosum OX=4113 PE=4 SV=1	S	Function unknown	PREDICTED: F-box/LRR-repeat protein At3g03360-like [Solanum tuberosum]
NewGene_1385	--	--	--	--	--	--	--	--	Putative ovule protein OS=Solanum chacoense OX=4108 PE=4 SV=1	--	--	--
NewGene_3968	--	--	Cellular Component: integral component of membrane (GO:0016021);;	--	--	--	--	--	Putative ovule protein OS=Solanum chacoense OX=4108 PE=4 SV=1	--	--	--
NewGene_4058	--	--	--	--	--	--	--	--	uncharacterized protein LOC107800761 OS=Nicotiana tabacum OX=4097 GN=LOC107800761 PE=4 SV=1	--	--	unnamed protein product [Ananas comosus var. bracteatus]
NewGene_4705	--	--	--	--	--	--	--	--	Putative ovule protein OS=Solanum chacoense OX=4108 PE=4 SV=1	--	--	--
NewGene_1518	--	--	Molecular Function: ATP binding (GO:0005524);; Biological Process: protein refolding (GO:0042026);;	--	--	--	--	--	Uncharacterized protein OS=Solanum lycopersicum OX=4081 PE=3 SV=1	O	Posttranslational modification, protein turnover, chaperones	hypothetical protein EJD97_001310 [Solanum chilense]
NewGene_2068	--	--	--	--	--	--	Protein of unknown function (DUF1336)	Protein ENHANCED DISEASE RESISTANCE 2-like OS=Arabidopsis thaliana OX=3702 GN=EDR2L PE=2 SV=1	Lipid binding protein OS=Solanum tuberosum OX=4113 PE=4 SV=1	S	Function unknown	PREDICTED: protein ENHANCED DISEASE RESISTANCE 2-like [Solanum tuberosum]
NewGene_2937	--	--	Molecular Function: magnesium ion binding (GO:0000287);; Molecular Function: zinc ion binding (GO:0008270);; Molecular Function: terpene synthase activity (GO:0010333);;	K15803|2.95e-23|sot:102580832|K15803 (-)-germacrene D synthase [EC:4.2.3.75] | (RefSeq) (-)-germacrene D synthase-like	--	--	Terpene synthase, N-terminal domain	(+)-delta-cadinene synthase isozyme XC1 OS=Gossypium arboreum OX=29729 PE=1 SV=1	SWIM-type domain-containing protein OS=Solanum lycopersicum OX=4081 PE=4 SV=1	S	Function unknown	PREDICTED: (-)-germacrene D synthase-like [Solanum tuberosum]
NewGene_6051	--	--	--	--	--	--	Transposase-associated domain	--	Transpos_assoc domain-containing protein OS=Solanum lycopersicum OX=4081 PE=4 SV=1	--	--	uncharacterized protein LOC104094019 [Nicotiana tomentosiformis]
NewGene_1554	--	--	--	--	--	--	--	--	Putative ovule protein OS=Solanum chacoense OX=4108 PE=4 SV=1	--	--	--
NewGene_5596	--	--	--	K01247|1.03e-08|sita:101783346|K01247 DNA-3-methyladenine glycosylase II [EC:3.2.2.21] | (RefSeq) uncharacterized protein LOC101783346	[L]	Replication, recombination and repair	--	--	Putative nuclease HARBI1 OS=Cinnamomum micranthum f. kanehirae OX=337451 GN=CKAN_01213500 PE=3 SV=1	L	Replication, recombination and repair	uncharacterized protein LOC115696587 [Cannabis sativa]
NewGene_6951	--	--	--	--	--	--	--	--	Uncharacterized protein OS=Solanum tuberosum OX=4113 PE=4 SV=1	--	--	--
NewGene_5908	--	--	Molecular Function: nucleic acid binding (GO:0003676);; Molecular Function: zinc ion binding (GO:0008270);; Biological Process: DNA integration (GO:0015074);;	--	--	--	--	--	Endonuclease OS=Solanum demissum OX=50514 GN=SDM1_49t00014 PE=4 SV=2	--	--	Putative polyprotein, identical [Solanum demissum]
NewGene_1719	--	--	--	--	--	--	--	--	Leucine-rich repeat resistance protein OS=Solanum tuberosum OX=4113 PE=4 SV=1	J	Translation, ribosomal structure and biogenesis	PREDICTED: uncharacterized protein LOC102592391 [Solanum tuberosum]
NewGene_4264	--	--	--	K12447|1.48e-75|thj:104808371|K12447 UDP-sugar pyrophosphorylase [EC:2.7.7.64] | (RefSeq) uncharacterized protein LOC104808371	[R]	General function prediction only	Reverse transcriptase (RNA-dependent DNA polymerase)	Retrovirus-related Pol polyprotein from transposon RE2 OS=Arabidopsis thaliana OX=3702 GN=RE2 PE=4 SV=1	Integrase catalytic domain-containing protein OS=Hibiscus syriacus OX=106335 GN=F3Y22_tig00111843pilonHSYRG00119 PE=4 SV=1	L	Replication, recombination and repair	PREDICTED: uncharacterized protein LOC107063125 [Solanum tuberosum]
NewGene_2034	--	--	--	--	--	--	--	--	Uncharacterized protein OS=Solanum tuberosum OX=4113 PE=4 SV=1	--	--	--
NewGene_2755	--	--	--	--	--	--	Domain of unknown function (DUF4216)	--	uncharacterized protein LOC107795833 isoform X2 OS=Nicotiana tabacum OX=4097 GN=LOC107795833 PE=4 SV=1	--	--	PREDICTED: uncharacterized protein LOC107059313 [Solanum tuberosum]
NewGene_95	--	--	--	--	--	--	--	--	Impaired sucrose induction 1 OS=Solanum tuberosum OX=4113 PE=4 SV=1	S	Function unknown	hypothetical protein CQW23_07890 [Capsicum baccatum]
NewGene_2557	--	--	--	K21596|1.31e-25|aof:109847033|K21596 calmodulin-binding transcription activator | (RefSeq) calmodulin-binding transcription activator 6-like	--	--	Domain of unknown function (DUF4218)	--	Uncharacterized protein OS=Nicotiana attenuata OX=49451 GN=A4A49_31768 PE=4 SV=1	S	Function unknown	PREDICTED: uncharacterized protein LOC107059947 [Solanum tuberosum]
NewGene_4350	[C]	Energy production and conversion	Molecular Function: FMN binding (GO:0010181);; Molecular Function: oxidoreductase activity (GO:0016491);;	K05894|5.93e-267|sot:102579615|K05894 12-oxophytodienoic acid reductase [EC:1.3.1.42] | (RefSeq) 12-oxophytodienoate reductase-like protein	[CR]	--	NADH:flavin oxidoreductase / NADH oxidase family	12-oxophytodienoate reductase-like protein OS=Solanum lycopersicum OX=4081 GN=OPR2 PE=2 SV=1	12-oxophytodienoate reductase OS=Solanum tuberosum OX=4113 PE=3 SV=1	C	Energy production and conversion	PREDICTED: 12-oxophytodienoate reductase-like protein [Solanum tuberosum]
NewGene_2918	--	--	--	--	--	--	--	--	Putative ovule protein (Fragment) OS=Solanum chacoense OX=4108 PE=4 SV=1	L	Replication, recombination and repair	PREDICTED: uncharacterized protein LOC102596676 [Solanum tuberosum]
NewGene_4291	--	--	--	--	--	--	--	--	Putative ovule protein (Fragment) OS=Solanum chacoense OX=4108 PE=4 SV=1	--	--	--
NewGene_6152	--	--	--	--	--	--	--	--	Uncharacterized protein OS=Microthlaspi erraticum OX=1685480 GN=MERR_LOCUS35181 PE=4 SV=1	--	--	unnamed protein product [Microthlaspi erraticum]
NewGene_6716	--	--	--	--	--	--	--	--	Putative ovule protein OS=Solanum chacoense OX=4108 PE=4 SV=1	--	--	hypothetical protein EJD97_003996 [Solanum chilense]
NewGene_873	--	--	Molecular Function: structural constituent of cell wall (GO:0005199);; Biological Process: plant-type cell wall organization (GO:0009664);;	--	--	--	Extensin-like region	Extensin OS=Daucus carota OX=4039 PE=2 SV=1	Putative ovule protein (Fragment) OS=Solanum chacoense OX=4108 PE=4 SV=1	--	--	PREDICTED: extensin-1-like isoform X1 [Solanum tuberosum]
NewGene_3702	[O]	Posttranslational modification, protein turnover, chaperones	Molecular Function: ATP binding (GO:0005524);; Cellular Component: integral component of membrane (GO:0016021);;	K22530|1.72e-206|sot:102592872|K22530 ATPase family AAA domain-containing protein 1 [EC:3.6.1.-] | (RefSeq) ATPase family AAA domain-containing protein 1-like	[O]	Posttranslational modification, protein turnover, chaperones	ATPase family associated with various cellular activities (AAA)	ATPase family AAA domain-containing protein FIGL1 OS=Arabidopsis thaliana OX=3702 GN=FIGL1 PE=2 SV=2	ATPase family AAA domain-containing protein 1 OS=Solanum tuberosum OX=4113 GN=102592872 PE=3 SV=1	O	Posttranslational modification, protein turnover, chaperones	PREDICTED: ATPase family AAA domain-containing protein 1-like [Solanum tuberosum]
NewGene_734	--	--	--	--	--	--	Domain of unknown function (DUF1985)	--	Atlastin OS=Solanum tuberosum OX=4113 PE=4 SV=1	--	--	PREDICTED: uncharacterized protein LOC107062936 [Solanum tuberosum]
NewGene_1147	--	--	Molecular Function: nucleic acid binding (GO:0003676);; Molecular Function: zinc ion binding (GO:0008270);;	--	--	--	--	--	Putative ovule protein OS=Solanum chacoense OX=4108 PE=4 SV=1	--	--	PREDICTED: uncharacterized protein LOC107058212 [Solanum tuberosum]
NewGene_3167	--	--	--	--	--	--	--	--	Uncharacterized protein OS=Solanum tuberosum OX=4113 PE=4 SV=1	--	--	--
NewGene_1555	--	--	--	--	--	--	--	--	Putative ovule protein OS=Solanum chacoense OX=4108 PE=4 SV=1	--	--	--
NewGene_3630	--	--	--	--	--	--	--	--	uncharacterized protein LOC107789587 isoform X2 OS=Nicotiana tabacum OX=4097 GN=LOC107789587 PE=3 SV=1	L	Replication, recombination and repair	PREDICTED: uncharacterized protein LOC107789587 isoform X2 [Nicotiana tabacum]
NewGene_2996	--	--	Molecular Function: monooxygenase activity (GO:0004497);; Molecular Function: iron ion binding (GO:0005506);; Molecular Function: oxidoreductase activity, acting on paired donors, with incorporation or reduction of molecular oxygen (GO:0016705);; Molecular Function: heme binding (GO:0020037);;	K11818|6.44e-15|cpap:110818289|K11818 aromatic aldoxime N-monooxygenase [EC:1.14.14.45] | (RefSeq) cytochrome P450 83B1	[Q]	Secondary metabolites biosynthesis, transport and catabolism	Cytochrome P450	Cytochrome P450 83B1 OS=Arabidopsis thaliana OX=3702 GN=CYP83B1 PE=1 SV=1	Cytochrome 83B1 (Fragment) OS=Capsicum annuum OX=4072 GN=T459_07321 PE=3 SV=1	Q	Secondary metabolites biosynthesis, transport and catabolism	cytochrome P450 83B1-like [Solanum pennellii]
NewGene_2379	--	--	Molecular Function: DNA binding (GO:0003677);; Molecular Function: transposase activity (GO:0004803);; Biological Process: transposition, DNA-mediated (GO:0006313);; Molecular Function: zinc ion binding (GO:0008270);;	K17086|5.08e-70|fve:101300290|K17086 transmembrane 9 superfamily member 2/4 | (RefSeq) uncharacterized LOC101300290	--	--	MULE transposase domain	--	uncharacterized protein LOC107879869 OS=Capsicum annuum OX=4072 GN=LOC107879869 PE=4 SV=1	--	--	PREDICTED: uncharacterized protein LOC107061079 [Solanum tuberosum]
NewGene_4182	--	--	--	--	--	--	--	--	Uncharacterized protein OS=Solanum demissum OX=50514 GN=SDM1_32t00017 PE=4 SV=1	--	--	hypothetical protein SDM1_32t00017 [Solanum demissum]
NewGene_4578	--	--	--	--	--	--	--	--	--	--	--	uncharacterized protein At3g06530-like [Solanum pennellii]
NewGene_6024	[T]	Signal transduction mechanisms	Cellular Component: integral component of membrane (GO:0016021);;	K05681|5.24e-25|cre:CHLREDRAFT_143982|K05681 ATP-binding cassette, subfamily G (WHITE), member 2 | (RefSeq) predicted protein	[Q]	Secondary metabolites biosynthesis, transport and catabolism	--	Pleiotropic drug resistance protein 1 OS=Nicotiana tabacum OX=4097 GN=PDR1 PE=2 SV=1	Putative ovule protein (Fragment) OS=Solanum chacoense OX=4108 PE=4 SV=1	Q	Secondary metabolites biosynthesis, transport and catabolism	PREDICTED: pleiotropic drug resistance protein 1-like [Solanum tuberosum]
NewGene_1873	--	--	--	--	--	--	Plant transposase (Ptta/En/Spm family)	--	Uncharacterized protein OS=Solanum tuberosum OX=4113 PE=4 SV=1	--	--	PREDICTED: uncharacterized protein LOC107062901 [Solanum tuberosum]
NewGene_4583	--	--	--	K16578|1.17e-57|nau:109222079|K16578 CLIP-associating protein 1/2 | (RefSeq) CLIP-associated protein-like	--	--	zinc-binding in reverse transcriptase	--	zf-RVT domain-containing protein OS=Solanum tuberosum OX=4113 PE=4 SV=1	E	Amino acid transport and metabolism	putative mannosyl-oligosaccharide 1,2-alpha-mannosidase MNS3-like [Capsicum annuum]
NewGene_2870	--	--	--	--	--	--	--	--	Putative ovule protein OS=Solanum chacoense OX=4108 PE=4 SV=1	--	--	--
NewGene_3404	--	--	--	--	--	--	--	--	Uncharacterized protein OS=Nicotiana attenuata OX=49451 GN=A4A49_57477 PE=4 SV=1	--	--	uncharacterized protein LOC114078365 [Solanum pennellii]
NewGene_3383	--	--	Molecular Function: DNA binding (GO:0003677);; Molecular Function: protein dimerization activity (GO:0046983);;	K19984|1.21e-59|psom:113272286|K19984 exocyst complex component 5 | (RefSeq) uncharacterized protein LOC113272286	[L]	Replication, recombination and repair	--	Zinc finger BED domain-containing protein RICESLEEPER 2 OS=Oryza sativa subsp. japonica OX=39947 GN=Os03g0733400 PE=2 SV=1	zinc finger BED domain-containing protein RICESLEEPER 2-like OS=Nicotiana sylvestris OX=4096 GN=LOC104230771 PE=4 SV=1	L	Replication, recombination and repair	PREDICTED: zinc finger BED domain-containing protein RICESLEEPER 2-like [Solanum tuberosum]
NewGene_2638	--	--	--	--	--	--	--	--	Putative ovule protein (Fragment) OS=Solanum chacoense OX=4108 PE=4 SV=1	--	--	--
NewGene_4925	--	--	--	--	--	--	NTF2 fold immunity protein	--	Putative ovule protein OS=Solanum chacoense OX=4108 PE=4 SV=1	S	Function unknown	PREDICTED: uncharacterized protein LOC102597257 isoform X3 [Solanum tuberosum]
NewGene_6380	--	--	Cellular Component: nucleosome (GO:0000786);; Molecular Function: DNA binding (GO:0003677);; Biological Process: nucleosome assembly (GO:0006334);; Cellular Component: host cell nucleus (GO:0042025);;	K09422|1.01e-183|sot:102587249|K09422 transcription factor MYB, plant | (RefSeq) single myb histone 6-like	--	--	linker histone H1 and H5 family	Single myb histone 6 OS=Zea mays OX=4577 GN=SMH6 PE=2 SV=1	MYB transcription factor OS=Solanum chacoense OX=4108 PE=4 SV=1	B	Chromatin structure and dynamics	PREDICTED: single myb histone 6-like [Solanum tuberosum]
NewGene_3257	--	--	--	--	--	--	--	--	Uncharacterized protein OS=Solanum tuberosum OX=4113 PE=4 SV=1	--	--	PREDICTED: uncharacterized protein LOC107063007 [Solanum tuberosum]
NewGene_4045	--	--	Molecular Function: nucleic acid binding (GO:0003676);; Biological Process: DNA integration (GO:0015074);;	--	--	--	--	--	Retrotransposon protein, Ty1-copia subclass OS=Solanum tuberosum OX=4113 PE=4 SV=1	L	Replication, recombination and repair	hypothetical protein FXO37_24173 [Capsicum annuum]
NewGene_3301	--	--	--	--	--	--	--	--	Uncharacterized protein OS=Solanum tuberosum OX=4113 PE=4 SV=1	--	--	--
NewGene_5264	--	--	--	--	--	--	Family of unknown function (DUF5858)	--	--	--	--	PREDICTED: uncharacterized protein LOC102596205 isoform X2 [Solanum tuberosum]
NewGene_3337	--	--	Cellular Component: integral component of membrane (GO:0016021);;	--	--	--	--	--	Putative ovule protein OS=Solanum chacoense OX=4108 PE=4 SV=1	--	--	--
NewGene_4644	--	--	Molecular Function: nucleotide binding (GO:0000166);; Molecular Function: nucleoside binding (GO:0001882);; Molecular Function: purine nucleoside binding (GO:0001883);; Biological Process: cytoplasmic translation (GO:0002181);; Biological Process: cytoplasmic translational initiation (GO:0002183);; Biological Process: activation of immune response (GO:0002253);; Biological Process: immune system …	--	--	--	--	--	Translation initiation factor eif-2b alpha subunit OS=Solanum tuberosum OX=4113 PE=4 SV=1	J	Translation, ribosomal structure and biogenesis	PREDICTED: uncharacterized protein LOC107061760 [Solanum tuberosum]
NewGene_6108	--	--	Biological Process: reproduction (GO:0000003);; Biological Process: developmental process involved in reproduction (GO:0003006);; Molecular Function: molecular_function (GO:0003674);; Molecular Function: transcription coregulator activity (GO:0003712);; Molecular Function: transcription corepressor activity (GO:0003714);; Cellular Component: cellular_component (GO:0005575);; Cellular Component: i…	K13464|1.53e-93|sot:102598171|K13464 jasmonate ZIM domain-containing protein | (RefSeq) protein TIFY 3A-like	--	--	tify domain	Protein TIFY 3A OS=Arabidopsis thaliana OX=3702 GN=TIFY3A PE=1 SV=1	Tify domain-containing protein OS=Solanum lycopersicum OX=4081 PE=3 SV=1	S	Function unknown	PREDICTED: protein TIFY 3A-like [Solanum tuberosum]
NewGene_3364	--	--	Cellular Component: integral component of membrane (GO:0016021);;	--	--	--	--	--	Putative ovule protein (Fragment) OS=Solanum chacoense OX=4108 PE=4 SV=1	--	--	--
NewGene_3657	--	--	--	--	--	--	--	--	TNP2-like transposon protein OS=Solanum tuberosum OX=4113 PE=4 SV=1	--	--	PREDICTED: uncharacterized protein LOC107061068 [Solanum tuberosum]
NewGene_5402	--	--	--	--	--	--	--	--	Uncharacterized protein OS=Solanum tuberosum OX=4113 PE=4 SV=1	--	--	hypothetical protein EJD97_018620 [Solanum chilense]
NewGene_2503	--	--	Biological Process: defense response (GO:0006952);;	--	--	--	--	--	Uncharacterized protein OS=Solanum lycopersicum OX=4081 PE=4 SV=1	S	Function unknown	PREDICTED: defensin D1-like [Solanum tuberosum]
NewGene_6363	--	--	--	--	--	--	--	--	Reverse transcriptase domain-containing protein OS=Solanum tuberosum OX=4113 PE=4 SV=1	S	Function unknown	uncharacterized protein LOC117274268 [Nicotiana tomentosiformis]
NewGene_1200	--	--	--	--	--	--	--	--	Ubiquitin-protein ligase OS=Solanum tuberosum OX=4113 PE=4 SV=1	--	--	PREDICTED: F-box/LRR-repeat protein At3g26922-like [Solanum tuberosum]
NewGene_5207	--	--	--	--	--	--	Plant transposase (Ptta/En/Spm family)	--	Transposon protein, CACTA, En/Spm sub-class OS=Solanum tuberosum OX=4113 PE=4 SV=1	--	--	PREDICTED: uncharacterized protein LOC102583583 [Solanum tuberosum]
NewGene_1061	--	--	--	--	--	--	--	--	Uncharacterized protein OS=Solanum tuberosum OX=4113 PE=4 SV=1	--	--	PREDICTED: uncharacterized protein LOC102585716 isoform X2 [Solanum tuberosum]
NewGene_132	--	--	Molecular Function: monooxygenase activity (GO:0004497);; Molecular Function: iron ion binding (GO:0005506);; Molecular Function: oxidoreductase activity, acting on paired donors, with incorporation or reduction of molecular oxygen (GO:0016705);; Molecular Function: heme binding (GO:0020037);;	K20617|1.53e-13|cann:107862621|K20617 cytochrome P450 family 71 subfamily A | (RefSeq) cytochrome P450 71A4-like	--	--	--	Cytochrome P450 71A2 OS=Solanum melongena OX=4111 GN=CYP71A2 PE=2 SV=1	Cytochrome P450 71A4 OS=Solanum tuberosum OX=4113 PE=3 SV=1	Q	Secondary metabolites biosynthesis, transport and catabolism	PREDICTED: cytochrome P450 71A4-like [Solanum tuberosum]
NewGene_4451	--	--	--	--	--	--	--	--	Uncharacterized protein OS=Solanum demissum OX=50514 GN=SDM1_32t00017 PE=4 SV=1	--	--	hypothetical protein SDM1_32t00017 [Solanum demissum]
NewGene_4786	--	--	--	K13210|8.09e-17|nau:109242521|K13210 far upstream element-binding protein | (RefSeq) LOW QUALITY PROTEIN: RNA polymerase II degradation factor 1-like	--	--	--	--	Uncharacterized protein OS=Solanum tuberosum OX=4113 PE=4 SV=1	--	--	uncharacterized protein LOC101265850 isoform X1 [Solanum lycopersicum]
NewGene_2053	--	--	--	--	--	--	--	--	Putative ovule protein OS=Solanum chacoense OX=4108 PE=4 SV=1	--	--	--
NewGene_3644	--	--	--	--	--	--	--	--	Uncharacterized protein OS=Solanum lycopersicum OX=4081 PE=4 SV=1	--	--	hypothetical protein EJD97_003327 [Solanum chilense]
NewGene_3036	--	--	--	--	--	--	--	--	Late blight resistance protein OS=Solanum tuberosum OX=4113 PE=4 SV=1	--	--	--
NewGene_6045	--	--	--	--	--	--	--	--	Putative ovule protein OS=Solanum chacoense OX=4108 PE=4 SV=1	--	--	--
NewGene_4771	--	--	--	--	--	--	--	--	Putative translocation transactivator OS=Nicotiana tabacum OX=4097 PE=4 SV=1	L	Replication, recombination and repair	PREDICTED: uncharacterized protein LOC102580077, partial [Solanum tuberosum]
NewGene_4935	--	--	--	K03549|4.42e-48|qsu:111987200|K03549 KUP system potassium uptake protein | (RefSeq) LOW QUALITY PROTEIN: probable potassium transporter 17	[R]	General function prediction only	Reverse transcriptase (RNA-dependent DNA polymerase)	Uncharacterized mitochondrial protein AtMg00810 OS=Arabidopsis thaliana OX=3702 GN=AtMg00810 PE=4 SV=1	Uncharacterized protein OS=Solanum lycopersicum OX=4081 PE=4 SV=1	L	Replication, recombination and repair	PREDICTED: uncharacterized protein LOC109216633 [Nicotiana attenuata]
NewGene_1356	--	--	--	--	--	--	--	--	Uncharacterized protein (Fragment) OS=Setaria italica OX=4555 GN=SETIT_J009100v2 PE=4 SV=1	--	--	hypothetical protein CMV_000128 [Castanea mollissima]
NewGene_5258	--	--	--	--	--	--	--	--	Uncharacterized protein OS=Solanum tuberosum OX=4113 PE=4 SV=1	--	--	--
NewGene_4250	--	--	--	--	--	--	--	--	Late blight resistance protein, putative OS=Solanum demissum OX=50514 GN=SDM1_47t00006 PE=4 SV=1	--	--	Late blight resistance protein, putative [Solanum demissum]
NewGene_1971	--	--	--	--	--	--	--	--	Uncharacterized protein OS=Solanum tuberosum OX=4113 PE=4 SV=1	--	--	--
NewGene_4340	--	--	Biological Process: defense response (GO:0006952);; Molecular Function: ADP binding (GO:0043531);;	--	--	--	--	--	Tospovirus resistance protein A OS=Solanum tuberosum OX=4113 PE=3 SV=1	T	Signal transduction mechanisms	PREDICTED: putative late blight resistance protein homolog R1A-3 [Solanum tuberosum]
NewGene_2306	--	--	Molecular Function: monooxygenase activity (GO:0004497);; Molecular Function: iron ion binding (GO:0005506);; Cellular Component: integral component of membrane (GO:0016021);; Molecular Function: oxidoreductase activity, acting on paired donors, with incorporation or reduction of molecular oxygen (GO:0016705);; Molecular Function: heme binding (GO:0020037);;	K20771|1.81e-27|sly:101254924|K20771 carlactone C-19 oxidase [EC:1.14.-.-] | (RefSeq) cytochrome P450 711A1 isoform X1	[Q]	Secondary metabolites biosynthesis, transport and catabolism	--	Cytochrome P450 711A1 OS=Arabidopsis thaliana OX=3702 GN=CYP711A1 PE=2 SV=1	MAX1 OS=Solanum lycopersicum OX=4081 GN=MAX1 PE=2 SV=1	Q	Secondary metabolites biosynthesis, transport and catabolism	cytochrome P450 711A1 isoform X2 [Solanum lycopersicum]
NewGene_3946	--	--	--	--	--	--	--	--	Uncharacterized protein OS=Solanum tuberosum OX=4113 PE=4 SV=1	--	--	--
NewGene_3621	--	--	--	--	--	--	--	--	Putative ovule protein OS=Solanum chacoense OX=4108 PE=4 SV=1	S	Function unknown	PREDICTED: uncharacterized protein LOC107061108 [Solanum tuberosum]
NewGene_5065	--	--	Molecular Function: nucleic acid binding (GO:0003676);; Biological Process: DNA integration (GO:0015074);;	K12447|1.61e-138|thj:104808371|K12447 UDP-sugar pyrophosphorylase [EC:2.7.7.64] | (RefSeq) uncharacterized protein LOC104808371	[R]	General function prediction only	Reverse transcriptase (RNA-dependent DNA polymerase)	Retrovirus-related Pol polyprotein from transposon TNT 1-94 OS=Nicotiana tabacum OX=4097 PE=2 SV=1	Putative ovule protein (Fragment) OS=Solanum chacoense OX=4108 PE=4 SV=1	L	Replication, recombination and repair	PREDICTED: uncharacterized protein LOC107062821 [Solanum tuberosum]
NewGene_4302	[O]	Posttranslational modification, protein turnover, chaperones	Molecular Function: protein binding (GO:0005515);;	K00799|3.14e-60|sot:102588302|K00799 glutathione S-transferase [EC:2.5.1.18] | (RefSeq) glutathione transferase GST 23-like	[O]	Posttranslational modification, protein turnover, chaperones	Glutathione S-transferase, N-terminal domain	Glutathione transferase GST 23 OS=Zea mays OX=4577 PE=2 SV=1	Uncharacterized protein OS=Capsicum baccatum OX=33114 GN=CQW23_22111 PE=4 SV=1	O	Posttranslational modification, protein turnover, chaperones	PREDICTED: glutathione transferase GST 23-like [Solanum tuberosum]
NewGene_5195	--	--	--	--	--	--	--	--	Uncharacterized protein OS=Rosa chinensis OX=74649 GN=RchiOBHm_Chr6g0247871 PE=4 SV=1	--	--	hypothetical protein RchiOBHm_Chr6g0247871 [Rosa chinensis]
NewGene_1316	--	--	--	--	--	--	--	--	Putative ovule protein (Fragment) OS=Solanum chacoense OX=4108 PE=4 SV=1	S	Function unknown	putative splicing factor, arginine/serine-rich 15-like [Capsicum annuum]
NewGene_6545	--	--	Molecular Function: endonuclease activity (GO:0004519);; Molecular Function: ATPase activity (GO:0016887);; Molecular Function: mismatched DNA binding (GO:0030983);; Biological Process: negative regulation of DNA recombination (GO:0045910);;	K07456|6.52e-33|sot:102596642|K07456 DNA mismatch repair protein MutS2 | (RefSeq) endonuclease MutS2	--	--	--	--	Putative ovule protein (Fragment) OS=Solanum chacoense OX=4108 PE=4 SV=1	L	Replication, recombination and repair	PREDICTED: endonuclease MutS2 [Solanum tuberosum]
NewGene_6030	--	--	--	--	--	--	--	--	--	S	Function unknown	uncharacterized protein LOC104105251 [Nicotiana tomentosiformis]
NewGene_2713	--	--	--	--	--	--	--	--	Putative ovule protein OS=Solanum chacoense OX=4108 PE=4 SV=1	--	--	--
NewGene_3100	--	--	--	--	--	--	--	--	Uncharacterized protein OS=Capsicum baccatum OX=33114 GN=CQW23_30016 PE=4 SV=1	--	--	PREDICTED: alpha carbonic anhydrase 8-like [Solanum tuberosum]
NewGene_2148	--	--	--	--	--	--	--	--	Putative ovule protein OS=Solanum chacoense OX=4108 PE=4 SV=1	S	Function unknown	PREDICTED: uncharacterized protein LOC107058557 [Solanum tuberosum]
NewGene_4994	--	--	--	--	--	--	--	--	Ubiquitin OS=Solanum tuberosum OX=4113 PE=4 SV=1	--	--	uncharacterized protein LOC114078420 [Solanum pennellii]
NewGene_3149	--	--	Molecular Function: DNA binding (GO:0003677);; Cellular Component: nucleus (GO:0005634);;	--	--	--	B3 DNA binding domain	B3 domain-containing protein REM6 OS=Arabidopsis thaliana OX=3702 GN=REM6 PE=3 SV=1	DNA binding protein OS=Solanum tuberosum OX=4113 PE=4 SV=1	--	--	PREDICTED: putative B3 domain-containing protein REM15 [Nicotiana sylvestris]
NewGene_2316	--	--	Molecular Function: serine-type endopeptidase activity (GO:0004252);;	--	--	--	--	--	Xylem serine proteinase 1 OS=Solanum tuberosum OX=4113 PE=3 SV=1	G	Carbohydrate transport and metabolism	--
NewGene_5814	--	--	Molecular Function: nucleic acid binding (GO:0003676);; Biological Process: DNA integration (GO:0015074);;	K03006|1.33e-33|adu:107466525|K03006 DNA-directed RNA polymerase II subunit RPB1 [EC:2.7.7.6] | (RefSeq) LOW QUALITY PROTEIN: DNA-directed RNA polymerase II subunit 1-like	[R]	General function prediction only	Reverse transcriptase (RNA-dependent DNA polymerase)	Retrovirus-related Pol polyprotein from transposon RE2 OS=Arabidopsis thaliana OX=3702 GN=RE2 PE=4 SV=1	Gag-pol polyprotein, putative OS=Solanum demissum OX=50514 GN=SDM1_46t00012 PE=4 SV=2	L	Replication, recombination and repair	Gag-pol polyprotein, putative [Solanum demissum]
NewGene_6853	--	--	Cellular Component: integral component of membrane (GO:0016021);;	--	--	--	--	--	Putative ovule protein OS=Solanum chacoense OX=4108 PE=4 SV=1	--	--	--
NewGene_1562	[X]	Mobilome: prophages, transposons	Molecular Function: nucleic acid binding (GO:0003676);; Molecular Function: zinc ion binding (GO:0008270);; Biological Process: DNA integration (GO:0015074);;	K03006|3.12e-213|adu:107466525|K03006 DNA-directed RNA polymerase II subunit RPB1 [EC:2.7.7.6] | (RefSeq) LOW QUALITY PROTEIN: DNA-directed RNA polymerase II subunit 1-like	[R]	General function prediction only	Reverse transcriptase (RNA-dependent DNA polymerase)	Retrovirus-related Pol polyprotein from transposon TNT 1-94 OS=Nicotiana tabacum OX=4097 PE=2 SV=1	Retrovirus-related Pol polyprotein from transposon TNT 1-94 OS=Vitis vinifera OX=29760 GN=POLX_1910 PE=4 SV=1	L	Replication, recombination and repair	Retrovirus-related Pol polyprotein from transposon TNT 1-94 [Vitis vinifera]
NewGene_2424	--	--	Cellular Component: integral component of membrane (GO:0016021);;	--	--	--	--	--	Putative ovule protein OS=Solanum chacoense OX=4108 PE=4 SV=1	--	--	hypothetical protein FXO38_19849 [Capsicum annuum]
NewGene_5619	--	--	--	--	--	--	--	--	Uncharacterized protein OS=Solanum tuberosum OX=4113 PE=4 SV=1	--	--	--
NewGene_3629	--	--	--	K02218|1.61e-08|sbi:8069780|K02218 casein kinase 1 [EC:2.7.11.1] | (RefSeq) uncharacterized protein LOC8069780	[L]	Replication, recombination and repair	DDE superfamily endonuclease	--	uncharacterized protein LOC107769228 OS=Nicotiana tabacum OX=4097 GN=LOC107769228 PE=3 SV=1	L	Replication, recombination and repair	PREDICTED: uncharacterized protein LOC107061587 [Solanum tuberosum]
NewGene_589	--	--	--	--	--	--	--	--	Putative ovule protein OS=Solanum chacoense OX=4108 PE=4 SV=1	--	--	--
NewGene_1637	--	--	--	--	--	--	--	--	Late blight resistance protein OS=Solanum tuberosum OX=4113 PE=4 SV=1	--	--	--
NewGene_2067	--	--	Molecular Function: zinc ion binding (GO:0008270);;	--	--	--	SWIM zinc finger	--	uncharacterized protein LOC107783628 OS=Nicotiana tabacum OX=4097 GN=LOC107783628 PE=4 SV=1	S	Function unknown	uncharacterized protein LOC107032727 [Solanum pennellii]
NewGene_6348	--	--	--	--	--	--	--	--	Putative ovule protein (Fragment) OS=Solanum chacoense OX=4108 PE=4 SV=1	--	--	--
NewGene_3311	--	--	--	--	--	--	--	--	Uncharacterized protein OS=Solanum tuberosum OX=4113 PE=4 SV=1	--	--	--
NewGene_4603	--	--	--	--	--	--	--	--	uncharacterized protein LOC107864799 OS=Capsicum annuum OX=4072 GN=LOC107864799 PE=4 SV=1	--	--	PREDICTED: uncharacterized protein LOC102579260 [Solanum tuberosum]
NewGene_6723	--	--	--	--	--	--	--	--	Putative ovule protein OS=Solanum chacoense OX=4108 PE=4 SV=1	--	--	--
NewGene_3535	--	--	Cellular Component: nucleus (GO:0005634);; Biological Process: regulation of transcription, DNA-templated (GO:0006355);; Molecular Function: zinc ion binding (GO:0008270);;	K17604|1.38e-65|nnu:104597471|K17604 zinc finger SWIM domain-containing protein 3 | (RefSeq) protein FAR1-RELATED SEQUENCE 5-like	--	--	MULE transposase domain	Protein FAR1-RELATED SEQUENCE 5 OS=Arabidopsis thaliana OX=3702 GN=FRS5 PE=1 SV=1	Protein FAR1-RELATED SEQUENCE OS=Nicotiana tabacum OX=4097 GN=LOC107786958 PE=3 SV=1	S	Function unknown	PREDICTED: protein FAR1-RELATED SEQUENCE 5-like [Solanum tuberosum]
NewGene_3205	--	--	Molecular Function: nucleic acid binding (GO:0003676);; Biological Process: DNA integration (GO:0015074);;	K12447|1.82e-114|thj:104808371|K12447 UDP-sugar pyrophosphorylase [EC:2.7.7.64] | (RefSeq) uncharacterized protein LOC104808371	[R]	General function prediction only	Reverse transcriptase (RNA-dependent DNA polymerase)	Retrovirus-related Pol polyprotein from transposon TNT 1-94 OS=Nicotiana tabacum OX=4097 PE=2 SV=1	Polypeptide with an integrase domain OS=Petunia hybrida OX=4102 PE=4 SV=1	L	Replication, recombination and repair	polypeptide with an integrase domain [Petunia x hybrida]
NewGene_2176	--	--	Cellular Component: integral component of membrane (GO:0016021);;	--	--	--	--	--	Uncharacterized protein OS=Solanum tuberosum OX=4113 PE=4 SV=1	--	--	hypothetical protein EJD97_022360 [Solanum chilense]
NewGene_5416	--	--	--	--	[T]	Signal transduction mechanisms	Leucine Rich repeats (2 copies)	Putative disease resistance RPP13-like protein 1 OS=Arabidopsis thaliana OX=3702 GN=RPPL1 PE=3 SV=1	Disease resistance protein R3a OS=Solanum tuberosum OX=4113 PE=4 SV=1	T	Signal transduction mechanisms	PREDICTED: putative disease resistance RPP13-like protein 1 [Solanum tuberosum]
NewGene_3117	--	--	--	--	--	--	Plant transposase (Ptta/En/Spm family)	--	Putative ovule protein (Fragment) OS=Solanum chacoense OX=4108 PE=4 SV=1	S	Function unknown	PREDICTED: uncharacterized protein LOC107059644 [Solanum tuberosum]
NewGene_1124	--	--	--	K00928|1.28e-12|nau:109222454|K00928 aspartate kinase [EC:2.7.2.4] | (RefSeq) aspartokinase 1, chloroplastic-like	[R]	General function prediction only	--	Retrovirus-related Pol polyprotein from transposon TNT 1-94 OS=Nicotiana tabacum OX=4097 PE=2 SV=1	Hypothetical retrotransposon OS=Solanum tuberosum OX=4113 PE=4 SV=1	--	--	Eukaryotic translation initiation factor 3 subunit A [Capsicum annuum]
NewGene_3159	--	--	--	--	--	--	Plant transposase (Ptta/En/Spm family)	--	uncharacterized protein LOC107872308 isoform X2 OS=Capsicum annuum OX=4072 GN=LOC107872308 PE=4 SV=1	--	--	PREDICTED: uncharacterized protein LOC102596698 [Solanum tuberosum]
NewGene_3403	--	--	--	--	--	--	--	--	Uncharacterized protein OS=Solanum tuberosum OX=4113 PE=4 SV=1	--	--	--
NewGene_3081	--	--	Molecular Function: ATP binding (GO:0005524);; Cellular Component: integral component of membrane (GO:0016021);; Molecular Function: ATPase activity (GO:0016887);;	K05681|2.07e-18|nta:107765868|K05681 ATP-binding cassette, subfamily G (WHITE), member 2 | (RefSeq) ABC transporter G family member 9-like	[Q]	Secondary metabolites biosynthesis, transport and catabolism	--	ABC transporter G family member 26 OS=Arabidopsis thaliana OX=3702 GN=ABCG26 PE=2 SV=2	ABC transporter domain-containing protein OS=Solanum lycopersicum OX=4081 PE=4 SV=1	Q	Secondary metabolites biosynthesis, transport and catabolism	PREDICTED: ABC transporter G family member 26 [Solanum tuberosum]
NewGene_528	[L]	Replication, recombination and repair	Molecular Function: nucleic acid binding (GO:0003676);; Molecular Function: RNA-DNA hybrid ribonuclease activity (GO:0004523);;	K04706|7.26e-10|sind:105165876|K04706 E3 SUMO-protein ligase PIAS1 [EC:2.3.2.-] | (RefSeq) LOW QUALITY PROTEIN: E4 SUMO-protein ligase PIAL2-like	[R]	General function prediction only	Reverse transcriptase-like	--	Reverse transcriptase OS=Solanum tuberosum OX=4113 PE=4 SV=1	S	Function unknown	PREDICTED: uncharacterized protein LOC107876691 [Capsicum annuum]
NewGene_797	--	--	Cellular Component: integral component of membrane (GO:0016021);;	--	--	--	gag-polypeptide of LTR copia-type	--	Putative ovule protein OS=Solanum chacoense OX=4108 PE=4 SV=1	L	Replication, recombination and repair	PREDICTED: uncharacterized protein LOC102604838 [Solanum tuberosum]
NewGene_4232	--	--	Cellular Component: integral component of membrane (GO:0016021);;	--	--	--	--	--	Glutamine synthetase OS=Solanum tuberosum OX=4113 PE=4 SV=1	E	Amino acid transport and metabolism	--
NewGene_2972	--	--	--	--	--	--	Wound-induced protein	--	Uncharacterized protein OS=Solanum tuberosum OX=4113 GN=102585518 PE=4 SV=1	S	Function unknown	PREDICTED: uncharacterized protein LOC102585518 [Solanum tuberosum]
NewGene_5294	--	--	Molecular Function: nucleic acid binding (GO:0003676);; Molecular Function: zinc ion binding (GO:0008270);; Biological Process: DNA integration (GO:0015074);;	--	--	--	--	--	Endonuclease OS=Solanum tuberosum OX=4113 GN=STB1_57t00003 PE=4 SV=1	S	Function unknown	Putative polyprotein, identical [Solanum tuberosum]
NewGene_4344	--	--	Biological Process: defense response (GO:0006952);; Molecular Function: ADP binding (GO:0043531);;	K12447|3.67e-96|thj:104808371|K12447 UDP-sugar pyrophosphorylase [EC:2.7.7.64] | (RefSeq) uncharacterized protein LOC104808371	[R]	General function prediction only	Reverse transcriptase (RNA-dependent DNA polymerase)	Retrovirus-related Pol polyprotein from transposon RE1 OS=Arabidopsis thaliana OX=3702 GN=RE1 PE=2 SV=1	Uncharacterized protein OS=Capsicum chinense OX=80379 GN=BC332_24798 PE=3 SV=1	L	Replication, recombination and repair	LOW QUALITY PROTEIN: uncharacterized protein LOC107027889 [Solanum pennellii]
NewGene_3343	--	--	--	--	--	--	--	--	Uncharacterized protein OS=Solanum tuberosum OX=4113 PE=4 SV=1	--	--	PREDICTED: glycerophosphodiester phosphodiesterase GDPDL3-like [Solanum tuberosum]
NewGene_3471	--	--	Cellular Component: integral component of membrane (GO:0016021);;	--	[R]	General function prediction only	Leucine rich repeat	Receptor-like protein 35 OS=Arabidopsis thaliana OX=3702 GN=RLP35 PE=3 SV=1	Serine/threonine-protein kinase bri1 OS=Solanum tuberosum OX=4113 PE=4 SV=1	S	Function unknown	hypothetical protein CQW23_00744 [Capsicum baccatum]
NewGene_1774	--	--	--	--	--	--	--	--	Uncharacterized protein OS=Solanum tuberosum OX=4113 PE=4 SV=1	--	--	--
NewGene_4445	--	--	--	--	--	--	--	--	Late blight resistance protein, putative OS=Solanum demissum OX=50514 GN=SDM1_27t00013 PE=4 SV=2	--	--	Late blight resistance protein, putative [Solanum demissum]
NewGene_2299	--	--	--	K01963|4.35e-31|nau:109210965|K01963 acetyl-CoA carboxylase carboxyl transferase subunit beta [EC:6.4.1.2 2.1.3.15] | (RefSeq) uncharacterized protein LOC109210965	[R]	General function prediction only	Reverse transcriptase (RNA-dependent DNA polymerase)	Uncharacterized mitochondrial protein AtMg01250 OS=Arabidopsis thaliana OX=3702 GN=AtMg01250 PE=4 SV=1	Putative ovule protein OS=Solanum chacoense OX=4108 PE=4 SV=1	S	Function unknown	PREDICTED: uncharacterized protein LOC107057902 [Solanum tuberosum]
NewGene_3863	--	--	--	--	--	--	--	--	Putative ovule protein OS=Solanum chacoense OX=4108 PE=4 SV=1	--	--	--
NewGene_2776	--	--	--	--	--	--	--	--	Putative ovule protein (Fragment) OS=Solanum chacoense OX=4108 PE=4 SV=1	--	--	--
NewGene_1375	--	--	--	K14300|5.24e-36|pda:103721930|K14300 nuclear pore complex protein Nup133 | (RefSeq) LOW QUALITY PROTEIN: nuclear pore complex protein NUP133	--	--	Domain of unknown function (DUF4218)	--	TNP2-like transposon protein OS=Solanum tuberosum OX=4113 PE=4 SV=1	S	Function unknown	PREDICTED: uncharacterized protein LOC102584000 isoform X2 [Solanum tuberosum]
NewGene_6629	--	--	--	--	--	--	--	--	--	--	--	PREDICTED: uncharacterized protein LOC102596050 [Solanum tuberosum]
NewGene_5372	--	--	Molecular Function: nucleic acid binding (GO:0003676);; Molecular Function: RNA-DNA hybrid ribonuclease activity (GO:0004523);;	--	--	--	Reverse transcriptase-like	--	RNase H domain-containing protein OS=Solanum lycopersicum OX=4081 PE=4 SV=1	S	Function unknown	hypothetical protein A4A49_61144 [Nicotiana attenuata]
NewGene_2884	--	--	Cellular Component: integral component of membrane (GO:0016021);;	--	--	--	--	--	Uncharacterized protein OS=Solanum tuberosum OX=4113 PE=4 SV=1	--	--	--
NewGene_2752	--	--	Cellular Component: integral component of membrane (GO:0016021);;	--	--	--	--	--	Putative ovule protein (Fragment) OS=Solanum chacoense OX=4108 PE=4 SV=1	--	--	--
NewGene_6874	--	--	--	--	--	--	--	--	Uncharacterized protein (Fragment) OS=Sorghum bicolor OX=4558 GN=Sb0351s002020 PE=4 SV=1	--	--	hypothetical protein C4D60_Mb00t00730 [Musa balbisiana]
NewGene_4339	--	--	--	--	--	--	--	--	Putative ovule protein OS=Solanum chacoense OX=4108 PE=4 SV=1	--	--	--
NewGene_4004	--	--	--	--	--	--	--	--	Uncharacterized protein OS=Capsicum annuum OX=4072 GN=T459_19414 PE=4 SV=1	--	--	uncharacterized protein LOC107022143 [Solanum pennellii]
NewGene_3174	--	--	--	--	--	--	--	--	AP2/ERF domain-containing transcription factor OS=Solanum tuberosum OX=4113 PE=4 SV=1	--	--	--
NewGene_2757	--	--	--	K14300|1.15e-12|pda:103721930|K14300 nuclear pore complex protein Nup133 | (RefSeq) LOW QUALITY PROTEIN: nuclear pore complex protein NUP133	--	--	Transposase family tnp2	--	uncharacterized protein LOC104222351 OS=Nicotiana sylvestris OX=4096 GN=LOC104222351 PE=4 SV=1	S	Function unknown	PREDICTED: uncharacterized protein LOC102598401 [Solanum tuberosum]
NewGene_2032	--	--	Molecular Function: protein dimerization activity (GO:0046983);;	--	--	--	--	--	Putative hAT family dimerisation domain containing protein, identical OS=Solanum demissum OX=50514 GN=SDM1_47t00001 PE=4 SV=1	S	Function unknown	Putative hAT family dimerisation domain containing protein, identical [Solanum demissum]
NewGene_4080	--	--	--	--	--	--	Plant transposase (Ptta/En/Spm family)	--	uncharacterized protein LOC107867443 isoform X3 OS=Capsicum annuum OX=4072 GN=LOC107867443 PE=4 SV=1	S	Function unknown	PREDICTED: uncharacterized protein LOC107060004 [Solanum tuberosum]
NewGene_1920	--	--	Molecular Function: DNA binding (GO:0003677);; Molecular Function: zinc ion binding (GO:0008270);;	--	--	--	--	--	Transposase OS=Solanum demissum OX=50514 PE=4 SV=1	--	--	PREDICTED: phosphatase and actin regulator 2-like [Solanum tuberosum]
NewGene_4379	--	--	--	--	--	--	--	--	Uncharacterized protein OS=Solanum tuberosum OX=4113 PE=4 SV=1	--	--	hypothetical protein BC332_02579 [Capsicum chinense]
NewGene_129	--	--	Biological Process: autophagosome assembly (GO:0000045);; Cellular Component: autophagosome membrane (GO:0000421);; Molecular Function: molecular_function (GO:0003674);; Molecular Function: catalytic activity (GO:0003824);; Molecular Function: protein binding (GO:0005515);; Cellular Component: cellular_component (GO:0005575);; Cellular Component: intracellular (GO:0005622);; Cellular Component: o…	K17890|1.65e-255|sot:102600593|K17890 autophagy-related protein 16-1 | (RefSeq) autophagy-related protein 16-like	[R]	General function prediction only	WD domain, G-beta repeat	Autophagy-related protein 16 OS=Arabidopsis thaliana OX=3702 GN=ATG16 PE=1 SV=1	Protein tipD OS=Solanum tuberosum OX=4113 GN=102600593 PE=4 SV=1	S	Function unknown	PREDICTED: autophagy-related protein 16-like isoform X1 [Solanum tuberosum]
NewGene_7032	--	--	Molecular Function: protein dimerization activity (GO:0046983);;	K01230|7.60e-36|vvi:100242837|K01230 mannosyl-oligosaccharide alpha-1,2-mannosidase [EC:3.2.1.113] | (RefSeq) mannosyl-oligosaccharide 1,2-alpha-mannosidase MNS1	--	--	hAT family C-terminal dimerisation region	--	uncharacterized protein LOC104247122 OS=Nicotiana sylvestris OX=4096 GN=LOC104247122 PE=4 SV=1	S	Function unknown	PREDICTED: uncharacterized protein LOC107059585 [Solanum tuberosum]
NewGene_5777	--	--	Biological Process: generation of catalytic spliceosome for second transesterification step (GO:0000350);; Cellular Component: U5 snRNP (GO:0005682);; Cellular Component: U4/U6 x U5 tri-snRNP complex (GO:0046540);; Cellular Component: U2-type post-spliceosomal complex (GO:0071021);; Biological Process: nuclear retention of unspliced pre-mRNA at the site of transcription (GO:0071048);;	K12817|4.81e-07|mus:103994860|K12817 pre-mRNA-splicing factor 18 | (RefSeq) pre-mRNA-splicing factor 18-like isoform X1	[A]	RNA processing and modification	--	--	Pre-mRNA-splicing factor 18 OS=Musa acuminata subsp. malaccensis OX=214687 PE=3 SV=1	--	--	--
NewGene_4552	--	--	--	--	--	--	--	--	Uncharacterized protein OS=Solanum tuberosum OX=4113 PE=4 SV=1	--	--	--
NewGene_4997	--	--	Cellular Component: cellular_component (GO:0005575);; Cellular Component: intracellular (GO:0005622);; Cellular Component: obsolete cell (GO:0005623);; Cellular Component: nucleus (GO:0005634);; Cellular Component: cytoplasm (GO:0005737);; Cellular Component: organelle (GO:0043226);; Cellular Component: membrane-bounded organelle (GO:0043227);; Cellular Component: intracellular organelle (GO:0043…	--	--	--	--	--	--	J	Translation, ribosomal structure and biogenesis	--
NewGene_6378	--	--	--	--	--	--	--	--	Uncharacterized protein OS=Solanum tuberosum OX=4113 PE=4 SV=1	--	--	--
NewGene_2903	--	--	Molecular Function: nucleic acid binding (GO:0003676);; Molecular Function: zinc ion binding (GO:0008270);; Biological Process: DNA integration (GO:0015074);;	--	--	--	--	--	Endonuclease OS=Solanum demissum OX=50514 GN=SDM1_49t00014 PE=4 SV=2	L	Replication, recombination and repair	PREDICTED: uncharacterized protein LOC107058278 [Solanum tuberosum]
NewGene_2264	--	--	Molecular Function: DNA binding (GO:0003677);; Molecular Function: DNA-binding transcription factor activity (GO:0003700);; Cellular Component: nucleus (GO:0005634);;	K09286|1.56e-28|csat:104777523|K09286 EREBP-like factor | (RefSeq) ethylene-responsive transcription factor RAP2-6-like isoform X1	--	--	AP2 domain	Ethylene-responsive transcription factor ERF114 OS=Arabidopsis thaliana OX=3702 GN=ERF114 PE=1 SV=1	AP2/ERF domain-containing protein OS=Solanum lycopersicum OX=4081 GN=101264530 PE=4 SV=1	K	Transcription	ethylene-responsive transcription factor ERF114-like [Solanum pennellii]
NewGene_1045	--	--	--	--	--	--	NLI interacting factor-like phosphatase	--	FCP1 homology domain-containing protein OS=Solanum tuberosum OX=4113 PE=4 SV=1	S	Function unknown	PREDICTED: uncharacterized protein LOC102587470 [Solanum tuberosum]
NewGene_7021	--	--	--	--	--	--	--	--	VAP27 OS=Solanum tuberosum OX=4113 PE=4 SV=1	--	--	--
NewGene_1711	--	--	--	--	--	--	--	--	Uncharacterized protein OS=Solanum tuberosum OX=4113 PE=4 SV=1	--	--	--
NewGene_3	--	--	--	--	--	--	--	--	Uncharacterized protein OS=Solanum tuberosum OX=4113 PE=4 SV=1	--	--	--
NewGene_5846	--	--	--	--	--	--	--	--	Uncharacterized protein OS=Solanum lycopersicum OX=4081 PE=4 SV=1	Z	Cytoskeleton	PREDICTED: uncharacterized protein PFB0765w-like [Solanum tuberosum]
NewGene_658	--	--	--	K17893|7.40e-06|spen:107008128|K17893 ubiquinol oxidase [EC:1.10.3.11] | (RefSeq) ubiquinol oxidase, mitochondrial	--	--	--	--	--	--	--	--
NewGene_6048	--	--	--	--	--	--	Domain of unknown function (DUF1985)	--	DUF1985 domain-containing protein OS=Solanum tuberosum OX=4113 PE=4 SV=1	--	--	PREDICTED: uncharacterized protein LOC107062936 [Solanum tuberosum]
NewGene_6796	--	--	Cellular Component: mitochondrion (GO:0005739);;	--	--	--	--	--	Uncharacterized protein OS=Raphanus sativus OX=3726 GN=orf76e PE=4 SV=1	--	--	hypothetical protein [Raphanus sativus]
NewGene_3924	--	--	Molecular Function: nucleic acid binding (GO:0003676);; Molecular Function: RNA-DNA hybrid ribonuclease activity (GO:0004523);;	K03217|6.72e-10|qsu:112023873|K03217 YidC/Oxa1 family membrane protein insertase | (RefSeq) mitochondrial inner membrane protein OXA1-like	--	--	Reverse transcriptase-like	--	RNase H family protein OS=Solanum tuberosum OX=4113 PE=4 SV=1	E	Amino acid transport and metabolism	PREDICTED: uncharacterized protein LOC107059521 [Solanum tuberosum]
NewGene_5091	--	--	--	--	--	--	--	--	Uncharacterized protein (Fragment) OS=Glycine max OX=3847 PE=2 SV=1	--	--	unknown, partial [Glycine max]
NewGene_998	--	--	--	K17086|7.14e-37|fve:101300290|K17086 transmembrane 9 superfamily member 2/4 | (RefSeq) uncharacterized LOC101300290	--	--	--	--	Zinc knuckle family protein OS=Solanum tuberosum OX=4113 PE=4 SV=1	--	--	PREDICTED: uncharacterized protein LOC107058585 [Solanum tuberosum]
NewGene_6496	--	--	--	--	--	--	--	--	Uncharacterized protein OS=Solanum tuberosum OX=4113 PE=4 SV=1	--	--	PREDICTED: uncharacterized protein LOC107062582 [Solanum tuberosum]
NewGene_3140	--	--	--	K03549|1.28e-34|jre:108997955|K03549 KUP system potassium uptake protein | (RefSeq) potassium transporter 19-like	--	--	Transposase family tnp2	--	uncharacterized protein LOC107787862 OS=Nicotiana tabacum OX=4097 GN=LOC107787862 PE=4 SV=1	S	Function unknown	uncharacterized protein LOC109705831 isoform X1 [Ananas comosus]
NewGene_5344	--	--	--	--	--	--	--	--	--	--	--	PREDICTED: uncharacterized protein LOC102590734 [Solanum tuberosum]
NewGene_4957	--	--	--	--	--	--	--	--	Uncharacterized protein OS=Solanum tuberosum OX=4113 PE=4 SV=1	--	--	PREDICTED: uncharacterized protein LOC102579760 isoform X3 [Solanum tuberosum]
NewGene_6792	--	--	Molecular Function: zinc ion binding (GO:0008270);;	K17604|3.96e-58|bvg:104890635|K17604 zinc finger SWIM domain-containing protein 3 | (RefSeq) hypothetical protein	--	--	MULE transposase domain	--	SWIM-type domain-containing protein (Fragment) OS=Nicotiana attenuata OX=49451 GN=A4A49_65237 PE=4 SV=1	--	--	PREDICTED: uncharacterized protein LOC102599683 [Solanum tuberosum]
NewGene_1586	--	--	Cellular Component: integral component of membrane (GO:0016021);;	--	--	--	--	--	Uncharacterized protein OS=Solanum tuberosum OX=4113 GN=102582274 PE=4 SV=1	--	--	--
NewGene_6311	--	--	--	--	--	--	--	--	Uncharacterized protein OS=Solanum tuberosum OX=4113 PE=4 SV=1	--	--	--
NewGene_6650	--	--	--	--	--	--	--	--	Putative ovule protein OS=Solanum chacoense OX=4108 PE=4 SV=1	--	--	--
NewGene_4002	--	--	--	--	--	--	--	--	Uncharacterized protein OS=Solanum tuberosum OX=4113 PE=4 SV=1	--	--	--
NewGene_543	--	--	--	--	--	--	--	--	Uncharacterized protein OS=Solanum tuberosum OX=4113 PE=4 SV=1	--	--	--
NewGene_3359	--	--	--	--	--	--	--	--	Putative ovule protein OS=Solanum chacoense OX=4108 PE=4 SV=1	S	Function unknown	putative splicing factor, arginine/serine-rich 15-like [Capsicum annuum]
NewGene_538	--	--	Molecular Function: nucleic acid binding (GO:0003676);;	--	--	--	--	--	uncharacterized protein LOC107777008 OS=Nicotiana tabacum OX=4097 GN=LOC107777008 PE=4 SV=1	--	--	PREDICTED: uncharacterized protein LOC107777008 [Nicotiana tabacum]
NewGene_5432	--	--	Cellular Component: integral component of membrane (GO:0016021);;	--	--	--	--	--	Disease resistance protein related, putative OS=Solanum demissum OX=50514 GN=SDM1_28t00001 PE=4 SV=2	T	Signal transduction mechanisms	PREDICTED: putative disease resistance RPP13-like protein 1 [Solanum tuberosum]
NewGene_5804	--	--	Molecular Function: nucleic acid binding (GO:0003676);; Molecular Function: zinc ion binding (GO:0008270);; Biological Process: DNA integration (GO:0015074);;	K03006|1.45e-89|adu:107466525|K03006 DNA-directed RNA polymerase II subunit RPB1 [EC:2.7.7.6] | (RefSeq) LOW QUALITY PROTEIN: DNA-directed RNA polymerase II subunit 1-like	[R]	General function prediction only	Reverse transcriptase (RNA-dependent DNA polymerase)	Retrovirus-related Pol polyprotein from transposon RE1 OS=Arabidopsis thaliana OX=3702 GN=RE1 PE=2 SV=1	Retrovirus-related Pol polyprotein from transposon TNT 1-94 OS=Vitis vinifera OX=29760 GN=POLX_1909 PE=4 SV=1	Q	Secondary metabolites biosynthesis, transport and catabolism	Retrovirus-related Pol polyprotein from transposon TNT 1-94 [Vitis vinifera]
NewGene_6746	--	--	Molecular Function: protein serine/threonine kinase activity (GO:0004674);; Molecular Function: ATP binding (GO:0005524);; Cellular Component: integral component of membrane (GO:0016021);;	K13420|1.31e-18|sly:101248361|K13420 LRR receptor-like serine/threonine-protein kinase FLS2 [EC:2.7.11.1] | (RefSeq) LRR receptor-like serine/threonine-protein kinase EFR	--	--	Leucine rich repeat	--	Uncharacterized protein OS=Solanum lycopersicum OX=4081 PE=3 SV=1	T	Signal transduction mechanisms	PREDICTED: probable LRR receptor-like serine/threonine-protein kinase At3g47570 [Solanum tuberosum]
NewGene_4659	--	--	Molecular Function: nucleic acid binding (GO:0003676);; Biological Process: DNA integration (GO:0015074);; Cellular Component: integral component of membrane (GO:0016021);;	K12447|1.18e-12|csat:109127935|K12447 UDP-sugar pyrophosphorylase [EC:2.7.7.64] | (RefSeq) uncharacterized protein LOC109127935	[R]	General function prediction only	--	--	Integrase core domain containing protein OS=Solanum demissum OX=50514 GN=SDM1_25t00011 PE=4 SV=1	L	Replication, recombination and repair	Integrase core domain containing protein [Solanum demissum]
NewGene_4320	--	--	Molecular Function: ADP binding (GO:0043531);;	K00695|4.07e-29|mtr:MTR_6g478030|K00695 sucrose synthase [EC:2.4.1.13] | (RefSeq) sucrose synthase	--	--	NB-ARC domain	Disease resistance protein Roq1 OS=Nicotiana benthamiana OX=4100 GN=ROQ1 PE=1 SV=1	Putative ovule protein OS=Solanum chacoense OX=4108 PE=3 SV=1	S	Function unknown	PREDICTED: TMV resistance protein N-like [Solanum tuberosum]
NewGene_220	--	--	Molecular Function: molecular_function (GO:0003674);; Molecular Function: nucleic acid binding (GO:0003676);; Molecular Function: RNA binding (GO:0003723);; Molecular Function: catalytic activity (GO:0003824);; Molecular Function: nuclease activity (GO:0004518);; Molecular Function: endonuclease activity (GO:0004519);; Molecular Function: binding (GO:0005488);; Cellular Component: cellular_compon…	K22733|3.96e-24|cit:102612526|K22733 magnesium transporter | (RefSeq) uncharacterized protein LOC102612526	[R]	General function prediction only	PPR repeat	Pentatricopeptide repeat-containing protein At4g02750 OS=Arabidopsis thaliana OX=3702 GN=PCMP-H24 PE=3 SV=1	Putative ovule protein OS=Solanum chacoense OX=4108 PE=4 SV=1	S	Function unknown	PREDICTED: pentatricopeptide repeat-containing protein At4g02750 [Solanum tuberosum]
NewGene_2184	--	--	Molecular Function: monooxygenase activity (GO:0004497);; Molecular Function: iron ion binding (GO:0005506);; Cellular Component: integral component of membrane (GO:0016021);; Molecular Function: oxidoreductase activity, acting on paired donors, with incorporation or reduction of molecular oxygen (GO:0016705);; Molecular Function: heme binding (GO:0020037);;	K23810|2.06e-18|vvi:100232891|K23810 (E)-8-carboxylinalool synthase [EC:1.14.14.-] | (RefSeq) GFH2; ripening-related P-450 enzyme-like	[Q]	Secondary metabolites biosynthesis, transport and catabolism	Cytochrome P450	Cytochrome P450 76T24 OS=Catharanthus roseus OX=4058 GN=CYP76T24 PE=2 SV=1	Geraniol 8-hydroxylase OS=Capsicum baccatum OX=33114 GN=CQW23_14788 PE=3 SV=1	Q	Secondary metabolites biosynthesis, transport and catabolism	geraniol 8-hydroxylase-like [Solanum lycopersicum]
NewGene_30	--	--	--	--	--	--	--	--	--	--	--	uncharacterized protein LOC114075614 isoform X3 [Solanum pennellii]
NewGene_6747	--	--	Molecular Function: kinase activity (GO:0016301);;	--	--	--	--	--	leucine-rich repeat receptor-like protein kinase PEPR2 OS=Nicotiana sylvestris OX=4096 GN=LOC104222733 PE=4 SV=1	T	Signal transduction mechanisms	PREDICTED: leucine-rich repeat receptor-like protein kinase PEPR2 [Nicotiana sylvestris]
NewGene_4681	--	--	--	--	--	--	--	--	Uncharacterized protein OS=Solanum tuberosum OX=4113 PE=4 SV=1	--	--	--
NewGene_1787	--	--	Molecular Function: zinc ion binding (GO:0008270);;	K17604|1.02e-62|oeu:111409841|K17604 zinc finger SWIM domain-containing protein 3 | (RefSeq) uncharacterized protein LOC111409841	--	--	MULE transposase domain	--	SWIM-type domain-containing protein OS=Solanum lycopersicum OX=4081 PE=4 SV=1	S	Function unknown	uncharacterized protein LOC107002083 [Solanum pennellii]
NewGene_348	--	--	--	--	--	--	--	--	--	--	--	PREDICTED: putative UPF0481 protein At3g02645 [Solanum tuberosum]
NewGene_5517	--	--	Molecular Function: 3-hydroxyacyl-CoA dehydrogenase activity (GO:0003857);; Biological Process: fatty acid metabolic process (GO:0006631);;	K10527|1.46e-26|sly:101252256|K10527 enoyl-CoA hydratase/3-hydroxyacyl-CoA dehydrogenase [EC:4.2.1.17 1.1.1.35 1.1.1.211] | (RefSeq) peroxisomal fatty acid beta-oxidation multifunctional protein AIM1	[I]	Lipid transport and metabolism	--	Peroxisomal fatty acid beta-oxidation multifunctional protein AIM1 OS=Arabidopsis thaliana OX=3702 GN=AIM1 PE=1 SV=1	3-hydroxyacyl-CoA dehydrogenase OS=Solanum tuberosum OX=4113 GN=102596014 PE=3 SV=1	I	Lipid transport and metabolism	hypothetical protein EJD97_007214 [Solanum chilense]
NewGene_3982	--	--	--	--	--	--	--	--	Putative ovule protein OS=Solanum chacoense OX=4108 PE=4 SV=1	--	--	--
NewGene_6420	--	--	Molecular Function: nucleic acid binding (GO:0003676);;	--	--	--	Reverse transcriptase-like	--	Putative ovule protein OS=Solanum chacoense OX=4108 PE=4 SV=1	S	Function unknown	uncharacterized protein LOC104108915 [Nicotiana tomentosiformis]
NewGene_4746	--	--	Cellular Component: integral component of membrane (GO:0016021);;	--	--	--	--	--	Uncharacterized protein OS=Solanum tuberosum OX=4113 GN=102591542 PE=4 SV=1	--	--	PREDICTED: uncharacterized protein LOC102591542 [Solanum tuberosum]
NewGene_6718	--	--	Molecular Function: rDNA binding (GO:0000182);; Molecular Function: molecular_function (GO:0003674);; Molecular Function: nucleic acid binding (GO:0003676);; Molecular Function: DNA binding (GO:0003677);; Molecular Function: double-stranded DNA binding (GO:0003690);; Molecular Function: DNA-binding transcription factor activity (GO:0003700);; Molecular Function: RNA binding (GO:0003723);; Molecul…	K09191|1.17e-12|cann:107844033|K09191 general transcription factor IIIA | (RefSeq) transcription factor IIIA	--	--	--	--	Uncharacterized protein OS=Capsicum baccatum OX=33114 GN=CQW23_24887 PE=4 SV=1	S	Function unknown	hypothetical protein CQW23_24887 [Capsicum baccatum]
NewGene_436	--	--	Molecular Function: nucleic acid binding (GO:0003676);; Molecular Function: zinc ion binding (GO:0008270);; Biological Process: DNA integration (GO:0015074);;	K23288|7.14e-54|gra:105761952|K23288 syndetin | (RefSeq) uncharacterized LOC105761952	[R]	General function prediction only	Reverse transcriptase (RNA-dependent DNA polymerase)	Retrovirus-related Pol polyprotein from transposon TNT 1-94 OS=Nicotiana tabacum OX=4097 PE=2 SV=1	Polyprotein, putative OS=Solanum demissum OX=50514 GN=SDM1_42t00018 PE=4 SV=2	K	Transcription	Polyprotein, putative [Solanum demissum]
NewGene_2981	--	--	--	--	--	--	--	--	Putative ovule protein (Fragment) OS=Solanum chacoense OX=4108 PE=4 SV=1	--	--	--
NewGene_4387	--	--	--	--	--	--	--	--	Uncharacterized protein OS=Solanum tuberosum OX=4113 GN=102581611 PE=4 SV=1	S	Function unknown	PREDICTED: uncharacterized protein LOC102580942 [Solanum tuberosum]
NewGene_5794	--	--	--	--	--	--	--	--	Uncharacterized protein OS=Solanum lycopersicum OX=4081 PE=4 SV=1	--	--	PREDICTED: uncharacterized protein LOC102600387 isoform X2 [Solanum tuberosum]
NewGene_5819	--	--	Molecular Function: DNA binding (GO:0003677);; Cellular Component: nucleus (GO:0005634);; Biological Process: regulation of transcription, DNA-templated (GO:0006355);;	--	--	--	No apical meristem (NAM) protein	NAC domain-containing protein 46 OS=Arabidopsis thaliana OX=3702 GN=NAC046 PE=1 SV=1	Transcription factor OS=Solanum tuberosum OX=4113 PE=4 SV=1	K	Transcription	PREDICTED: NAC domain-containing protein 101-like, partial [Nicotiana tabacum]
NewGene_2725	--	--	--	--	--	--	--	--	uncharacterized protein LOC107872449 OS=Capsicum annuum OX=4072 GN=LOC107872449 PE=4 SV=1	--	--	PREDICTED: uncharacterized protein LOC107872449 [Capsicum annuum]
NewGene_1064	--	--	Cellular Component: integral component of membrane (GO:0016021);;	--	--	--	--	--	Uncharacterized protein OS=Solanum tuberosum OX=4113 PE=4 SV=1	--	--	--
NewGene_3354	--	--	Molecular Function: nucleic acid binding (GO:0003676);; Molecular Function: zinc ion binding (GO:0008270);; Biological Process: DNA integration (GO:0015074);;	--	--	--	--	--	Endonuclease OS=Solanum demissum OX=50514 GN=SDM1_49t00014 PE=4 SV=2	--	--	Putative polyprotein, identical [Solanum demissum]
NewGene_2502	--	--	--	--	--	--	--	--	Putative ovule protein OS=Solanum chacoense OX=4108 PE=4 SV=1	--	--	--
NewGene_1264	--	--	--	--	--	--	--	--	F-box domain-containing protein OS=Solanum tuberosum OX=4113 PE=4 SV=1	--	--	PREDICTED: uncharacterized protein LOC102581022 [Solanum tuberosum]
NewGene_3772	--	--	Molecular Function: voltage-gated potassium channel activity (GO:0005249);; Cellular Component: integral component of membrane (GO:0016021);;	K05391|7.74e-83|sot:102587625|K05391 cyclic nucleotide gated channel, plant | (RefSeq) putative cyclic nucleotide-gated ion channel 15	[PT]	--	Ion transport protein	Protein CNGC15b OS=Medicago truncatula OX=3880 GN=CNGC15B PE=1 SV=2	Cyclic nucleotide-gated ion channel 15 OS=Solanum tuberosum OX=4113 GN=102587625 PE=4 SV=1	P	Inorganic ion transport and metabolism	PREDICTED: putative cyclic nucleotide-gated ion channel 15 [Solanum tuberosum]
NewGene_1250	--	--	--	--	--	--	--	--	Putative ovule protein OS=Solanum chacoense OX=4108 PE=4 SV=1	--	--	uncharacterized protein LOC101250016 precursor [Solanum lycopersicum]
NewGene_1876	--	--	Molecular Function: DNA binding (GO:0003677);; Cellular Component: nucleus (GO:0005634);; Molecular Function: lipid binding (GO:0008289);;	K09338|3.31e-16|sly:101266128|K09338 homeobox-leucine zipper protein | (RefSeq) homeobox-leucine zipper protein HDG1 isoform X2	--	--	--	Homeobox-leucine zipper protein ROC6 OS=Oryza sativa subsp. japonica OX=39947 GN=ROC6 PE=2 SV=2	Homeobox protein OS=Solanum tuberosum OX=4113 PE=3 SV=1	K	Transcription	homeobox-leucine zipper protein HDG1 isoform X1 [Solanum lycopersicum]
NewGene_3292	--	--	Molecular Function: nucleic acid binding (GO:0003676);; Molecular Function: RNA-DNA hybrid ribonuclease activity (GO:0004523);;	--	--	--	--	--	RNase H domain-containing protein OS=Capsicum baccatum OX=33114 GN=CQW23_01936 PE=4 SV=1	--	--	hypothetical protein CQW23_01936 [Capsicum baccatum]
NewGene_1248	--	--	--	--	--	--	--	--	Uncharacterized protein OS=Solanum tuberosum OX=4113 PE=4 SV=1	--	--	--
NewGene_6503	--	--	Molecular Function: nucleic acid binding (GO:0003676);; Biological Process: DNA integration (GO:0015074);;	K11593|1.53e-77|dct:110097550|K11593 eukaryotic translation initiation factor 2C | (RefSeq) protein argonaute 1A-like	[R]	General function prediction only	Integrase core domain	--	uncharacterized protein LOC107771645 OS=Nicotiana tabacum OX=4097 GN=LOC107771645 PE=4 SV=1	L	Replication, recombination and repair	PREDICTED: uncharacterized protein LOC109218155 [Nicotiana attenuata]
NewGene_1434	--	--	--	--	--	--	Domain of unknown function (DUF4216)	--	DUF4216 domain-containing protein OS=Nicotiana attenuata OX=49451 GN=A4A49_45104 PE=4 SV=1	S	Function unknown	PREDICTED: uncharacterized protein LOC102596948 [Solanum tuberosum]
NewGene_4112	--	--	--	--	--	--	--	--	Uncharacterized protein OS=Solanum tuberosum OX=4113 PE=4 SV=1	S	Function unknown	--
NewGene_1674	--	--	--	--	--	--	--	--	Uncharacterized protein OS=Solanum tuberosum OX=4113 PE=4 SV=1	--	--	--
NewGene_3916	--	--	--	--	--	--	Plant transposase (Ptta/En/Spm family)	--	uncharacterized protein LOC107788606 isoform X3 OS=Nicotiana tabacum OX=4097 GN=LOC107788606 PE=4 SV=1	S	Function unknown	PREDICTED: uncharacterized protein LOC102600177 [Solanum tuberosum]
NewGene_2328	--	--	--	--	--	--	--	--	Leucine-rich repeat/extensin OS=Solanum tuberosum OX=4113 PE=4 SV=1	--	--	--
NewGene_3656	--	--	--	--	--	--	--	--	Transposon protein, CACTA, En/Spm sub-class OS=Solanum tuberosum OX=4113 PE=4 SV=1	S	Function unknown	PREDICTED: uncharacterized protein LOC107061182 isoform X1 [Solanum tuberosum]
NewGene_5265	--	--	--	--	--	--	--	--	Putative ovule protein (Fragment) OS=Solanum chacoense OX=4108 PE=4 SV=1	S	Function unknown	PREDICTED: uncharacterized protein LOC102582167 [Solanum tuberosum]
NewGene_1303	--	--	Molecular Function: DNA binding (GO:0003677);; Molecular Function: protein dimerization activity (GO:0046983);;	--	[L]	Replication, recombination and repair	Domain of unknown function (DUF4413)	Zinc finger BED domain-containing protein RICESLEEPER 3 OS=Oryza sativa subsp. japonica OX=39947 GN=Os05g0583200 PE=2 SV=1	Uncharacterized protein OS=Solanum lycopersicum OX=4081 PE=4 SV=1	L	Replication, recombination and repair	PREDICTED: zinc finger BED domain-containing protein RICESLEEPER 4-like [Solanum tuberosum]
NewGene_6277	--	--	--	--	--	--	Plant transposase (Ptta/En/Spm family)	--	uncharacterized protein LOC104237705 OS=Nicotiana sylvestris OX=4096 GN=LOC104237705 PE=4 SV=1	--	--	PREDICTED: uncharacterized protein LOC104237705, partial [Nicotiana sylvestris]
NewGene_1864	--	--	Molecular Function: DNA binding (GO:0003677);; Cellular Component: nucleus (GO:0005634);; Molecular Function: lipid binding (GO:0008289);;	K09338|4.84e-40|spen:107022695|K09338 homeobox-leucine zipper protein | (RefSeq) homeobox-leucine zipper protein HDG1-like isoform X1	--	--	START domain	Homeobox-leucine zipper protein HDG1 OS=Arabidopsis thaliana OX=3702 GN=HDG1 PE=2 SV=1	Uncharacterized protein OS=Solanum lycopersicum OX=4081 PE=3 SV=1	K	Transcription	homeobox-leucine zipper protein HDG1-like isoform X2 [Solanum pennellii]
NewGene_6294	--	--	Molecular Function: nucleic acid binding (GO:0003676);; Molecular Function: RNA-directed DNA polymerase activity (GO:0003964);; Biological Process: DNA integration (GO:0015074);;	K01148|1.96e-11|ccaj:109819171|K01148 poly(A)-specific ribonuclease [EC:3.1.13.4] | (RefSeq) uncharacterized CRM domain-containing protein At3g25440, chloroplastic-like	--	--	--	--	Reverse transcriptase OS=Gossypium australe OX=47621 GN=EPI10_014674 PE=4 SV=1	E	Amino acid transport and metabolism	60S ribosomal protein L11 [Capsicum annuum]
NewGene_5980	--	--	Molecular Function: nucleic acid binding (GO:0003676);; Biological Process: DNA integration (GO:0015074);;	K12447|1.41e-222|thj:104808371|K12447 UDP-sugar pyrophosphorylase [EC:2.7.7.64] | (RefSeq) uncharacterized protein LOC104808371	[R]	General function prediction only	Reverse transcriptase (RNA-dependent DNA polymerase)	Retrovirus-related Pol polyprotein from transposon RE1 OS=Arabidopsis thaliana OX=3702 GN=RE1 PE=2 SV=1	Putative polyprotein OS=Solanum lycopersicum OX=4081 PE=4 SV=1	L	Replication, recombination and repair	LOW QUALITY PROTEIN: uncharacterized protein LOC107027889 [Solanum pennellii]
NewGene_6027	--	--	--	--	--	--	--	--	Uncharacterized protein OS=Solanum tuberosum OX=4113 PE=4 SV=1	--	--	hypothetical protein EJD97_002656 [Solanum chilense]
NewGene_2605	--	--	--	--	--	--	--	--	Leucine-rich repeat resistance protein OS=Solanum tuberosum OX=4113 PE=4 SV=1	--	--	PREDICTED: uncharacterized protein LOC107061863 [Solanum tuberosum]
NewGene_109	--	--	Molecular Function: nucleic acid binding (GO:0003676);; Biological Process: DNA integration (GO:0015074);;	--	[R]	General function prediction only	GAG-pre-integrase domain	--	Integrase, catalytic core OS=Corchorus capsularis OX=210143 GN=CCACVL1_27965 PE=4 SV=1	--	--	Integrase, catalytic core [Corchorus capsularis]
NewGene_44	--	--	--	--	--	--	--	--	Putative ovule protein OS=Solanum chacoense OX=4108 PE=4 SV=1	--	--	--
[truncated: 870 more rows]

## Sheet: TableS9
Supplementary Table S9. Gene lists corresponding to intersections and unions in the UpSet analysis.
Group	GeneID
[truncated: 12,979 more rows]

## Sheet: TableS10
Supplementary Table S10. GO term enrichment analysis summary across pairwise comparisons.
[truncated: 255 more rows]

[truncated: 6 more sheets: TableS11, TableS12, TableS13, TableS14, TableS15, TableS16]
